# Supplementary material for: Microbial community structure and functional characteristics across the mucosal surfaces of olive flounder (Paralichthys olivaceus)
Source: Front Microbiol. 2025 May 21;16:1587288. doi: 10.3389/fmicb.2025.1587288 (PMC12134082; doi:10.3389/fmicb.2025.1587288)
Supplement: Supplementary file 1 [file Table_1.xlsx]

## Sheet: Table 1
Supplementary Table 1. Morphometric measurements and blood analysis results of individual olive flounder.
Culture Tank	Individual no. of fish	Total length (cm)	Standard length (cm)	Weight (g)	GOT (U/L)	GPT (U/L)	Glucose (mg/dl)	Cortisol (ng/ml)	Estradiol-17β (pg/ml)
L	1	50	42.8	1504	24.5	14	22	8.3125	117.111
L	2	47.5	40.7	1164	17	3.5	24	3.2125	462.426
L	3	47.5	40.1	1414	17.5	1	66.5	4.325	162.88
L	4	52.4	44.5	1621	21.5	12	32.5	6.8625	299.596
L	5	53	45.8	1697	18	3.5	14	5.95	189.361
L	6	56.6	49	1740	14.5	5	18	8.55	141.643
L	7	46.4	39	1272	11	6.5	12	7.6375	241.475
L	8	53.3	46.2	1509	11	6	12	4.925	220.272
L	9	47.2	39.7	1310	20.5	4	13	10.425	193.676
L	10	46.7	40.2	966	15.5	5.5	9	9.275	130.645
C	1	48.8	42.9	1402	14	2	12	2.075	155.638
C	2	43.5	37.4	1096	27.5	7	36.5	5.85	230.791
C	3	48.8	41.8	1533	14	1.5	28	2.4875	131.645
C	4	46.4	39.4	1175	20.5	3	23	8.975	145.826
C	5	46.3	39.4	1690	13.5	4	26.5	6.2875	280.308
C	6	44.6	38.4	1126	23.5	4	28.5	7.7875	384.505
C	7	48.6	41.8	1416	13.5	4	17	13.775	159.237
C	8	46.4	39.7	1150	9.5	10.5	11	20.8625	159.832
C	9	44.3	37.8	1041	9	1	14	5.35	229.243
C	10	49.7	42.8	1468	13.5	3.5	13.5	6.375	183.302

## Sheet: Table 2
Supplementary Table 2 Summary of sequencing data and alpha diversity indice for total microbial samples.
Number of samples	51
Number of features	7922
Total frequency	5213830
Site	Individual_no.	Sample name	input	filtered	denoised	merged	non-chimeric	high-quality reads	Observed ASVs	Chao1	ACE	Shannon	Simpson	Fisher
Seawater	tankC	Seawater_tankC	124554	101688	91031	76696	63477	62270	1233	1233.14	1234.38	5.0892	0.971958	217.894
Seawater	tankL	Seawater_tankL	125950	96667	84814	71383	57495	56563	1088	1088	1088	4.97611	0.969947	191.086
Seawater	CL	Seawater_influent	200829	165763	160458	150533	143046	137787	3669	3669.1	3669.27	7.40526	0.997025	692.504
Feed	CL	Extruded_pellet	150347	119168	118284	116117	112435	111107	444	444	444.243	3.63525	0.912278	58.8574
Gill	C02	Gill_C2	177105	139853	137596	133706	129058	128680	502	502	502.163	3.11335	0.777145	66.3024
Gill	C05	Gill_C5	155451	126287	124701	121176	118498	118268	381	381	381.206	1.95714	0.522509	48.9005
Gill	C06	Gill_C6	175546	140186	136760	131621	125206	124669	425	425.333	425.618	2.27001	0.590915	55.0061
Gill	C07	Gill_C7	161961	132010	130928	128752	126259	125963	278	278	278	1.49998	0.42172	33.8061
Gill	L01	Gill_L1	120157	95262	93812	91386	88074	87846	341	341	341.183	2.49229	0.673697	45.004
Gill	L10	Gill_L10	146054	119995	119052	117512	104786	104687	177	177	177	2.03722	0.701096	20.7603
Gill	L02	Gill_L2	136284	111224	110399	108610	107597	107494	227	227	227.193	1.35851	0.405337	27.4368
Gill	L03	Gill_L3	171535	136397	135222	132950	126579	126440	266	266	266	2.12282	0.64024	32.1339
Gill	L06	Gill_L6	85853	65538	64593	62997	61506	61458	156	156	156	1.4552	0.453444	19.3453
Gill	L08	Gill_L8	107951	85838	84311	81768	79883	79738	330	330	330.165	2.38625	0.635058	43.9806
Gill	L09	Gill_L9	100586	81801	80757	78986	76857	76579	225	225	225	1.63445	0.480166	28.4925
Intestine	C01	Intestine_C1	126348	109232	109146	107436	100148	100129	21	21	21	1.24083	0.611607	1.93473
Intestine	C02	Intestine_C2	111811	95172	94688	89206	65924	65122	78	78	78	3.01212	0.905191	8.7491
Intestine	C03	Intestine_C3	220289	193407	192881	186309	131801	131590	76	76	76	2.27493	0.764822	7.80912
Intestine	C05	Intestine_C5	171636	146494	146149	144195	131884	131232	97	97	97	2.47854	0.822926	10.2571
Intestine	C06	Intestine_C6	200954	177008	176610	171321	135719	135571	45	45	45	0.85772	0.309636	4.34894
Intestine	C09	Intestine_C9	112540	92386	92098	91674	90002	89920	124	124	124	2.03605	0.734837	14.1612
Intestine	L01	Intestine_L1	175939	142970	142486	136362	108763	108116	50	50	50	2.19027	0.789651	5.01026
Intestine	L10	Intestine_L10	56314	42318	42080	41386	40168	40051	114	114	114	2.49552	0.815414	14.3701
Intestine	L02	Intestine_L2	213021	182177	181630	173754	114206	108955	50	50	50	2.46749	0.833128	5.00595
Intestine	L03	Intestine_L3	217907	191950	191789	187574	153797	153797	39	39	39	1.87317	0.774172	3.66371
Intestine	L06	Intestine_L6	58094	49760	49200	44502	19989	18721	52	52	52	2.87837	0.909308	6.53179
Intestine	L07	Intestine_L7	179115	153801	153438	152184	146276	146087	172	172	172	2.02197	0.767101	19.2512
Intestine	L08	Intestine_L8	146091	125091	124404	119176	88264	87891	72	72	72	2.74802	0.856685	7.70732
Ovary	C06	Ovary_C6	199368	174505	173906	166880	122465	121813	93	93	93	2.76387	0.859264	9.87196
Ovary	C09	Ovary_C9	129317	112570	111916	106572	76174	75833	65	65	65	2.57166	0.832838	6.99598
Ovary	L10	Ovary_L10	158329	131864	131100	125087	99201	98686	99	99	99	2.81986	0.881812	10.8617
Ovary	L02	Ovary_L2	136303	116920	116490	112240	95373	93579	83	83	83	2.62107	0.838583	8.97032
Ovary	L06	Ovary_L6	130730	109187	108669	105762	89091	88315	68	68	68	2.55788	0.831863	7.22548
Skin	C01	Skin_C1	84624	68404	67675	65975	61629	60443	220	220	220	3.08178	0.877367	28.7538
Skin	C10	Skin_C10	68722	53017	52216	50359	46194	45730	218	218	218	3.30932	0.91812	29.7003
Skin	C02	Skin_C2	109680	83255	81874	78926	75812	74190	186	186	186.188	1.85075	0.602718	23.0252
Skin	C03	Skin_C3	236221	200020	199170	197718	192261	190705	212	212	212.15	1.59527	0.592058	23.5578
Skin	C05	Skin_C5	158630	131629	130990	127538	117826	116496	253	253	253.153	2.80992	0.838207	30.6976
Skin	C06	Skin_C6	127212	109153	108036	102485	77367	76558	106	106	106.191	2.78632	0.862599	12.1118
Skin	C07	Skin_C7	153521	128037	127364	123051	108277	106484	193	193	193	3.16888	0.917588	22.8481
Skin	C08	Skin_C8	192751	156642	155392	150283	136208	125192	454	454	454	4.0778	0.950799	59.3046
Skin	C09	Skin_C9	102820	79669	78787	76722	71721	68295	258	258	258	3.45281	0.932406	33.91
Skin	L01	Skin_L1	133847	108458	107879	104336	95916	94914	140	140	140	2.78002	0.88287	16.1285
Skin	L10	Skin_L10	106670	85699	84541	82501	80173	77437	371	371	371	3.52057	0.87495	50.5848
Skin	L02	Skin_L2	197486	168542	167670	162638	136845	134376	253	253	253	2.97797	0.882542	30.1049
Skin	L03	Skin_L3	173146	137474	136156	133561	129203	127793	395	395	395	2.90193	0.796148	50.3907
Skin	L05	Skin_L5	191433	158095	157111	153820	149749	145830	448	448	448.149	3.33955	0.884373	57.1008
Skin	L06	Skin_L6	131599	108763	107485	104962	100619	99621	373	373	373	2.60337	0.73944	48.9589
Skin	L07	Skin_L7	152613	123840	122629	120045	115514	112954	423	423	423	3.79275	0.914686	55.5233
Skin	L08	Skin_L8	138859	115247	114447	113105	109229	107706	300	300	300	2.08405	0.697462	37.6984
Skin	L09	Skin_L9	204034	165589	164191	159782	149300	144149	367	367	367.155	3.30502	0.886052	45.5305

## Sheet: Table 3
Supplementary Table 3 KEGG orthologs (KOs) abundance table predicted by PICRUSt2.
#NAME	Seawater_tankC	Seawater_tankL	Seawater_influent	Extruded_pellet	Gill_C2	Gill_C5	Gill_C6	Gill_C7	Gill_L1	Gill_L10	Gill_L2	Gill_L3	Gill_L6	Gill_L8	Gill_L9	Intestine_C1	Intestine_C2	Intestine_C3	Intestine_C5	Intestine_C6	Intestine_C9	Intestine_L1	Intestine_L10	Intestine_L2	Intestine_L3	Intestine_L6	Intestine_L7	Intestine_L8	Ovary_C6	Ovary_C9	Ovary_L10	Ovary_L2	Ovary_L6	Skin_C1	Skin_C10	Skin_C2	Skin_C3	Skin_C5	Skin_C6	Skin_C7	Skin_C8	Skin_C9	Skin_L1	Skin_L10	Skin_L2	Skin_L3	Skin_L5	Skin_L6	Skin_L7
K00001	15317.8	12084.8	24078.6	56121	15579.3	7894.34	11158.5	6624.7	8515.39	3526.68	3306.33	8309.75	1923.17	7157.5	3165.5	539	11306.5	13395.7	4318	631	3928.66	5206.6	4360.49	17752.8	1095.4	8200.14	4725.5	52517.2	72683.6	49079	33069.4	13483	27070.5	21752.8	17348	3718.34	9770.47	25342.6	44444	36321	33295.3	20727.2	9319.9	15558.3	68229.2	17409.3	36331.2	14257.2	30989.1
K00002	5335.82	2451.17	676.5	744	736	522	487.5	149	365.5	66	97	187	77	366	128	0	0	0	0	0	0	0	0	0	1	0	11.5	0	0	0	2.33	0	0	40	57	72	44	49	6	34	840.5	67	11	139	60	299	302	181	240.5
K00003	34237.9	33371.5	85972.5	68244.8	103446	106706	109482	113297	71638	74996.2	98039	106577	56572.7	65062.8	68252.7	1238	19272.3	8361.7	82555.5	9748	78293.5	58020.1	25616.8	26052	11475.4	3193.97	67133.5	12031.2	8914.35	5213.5	38589.7	2368.5	8359.2	28302.1	15578.8	65223.7	168847	65701.1	10142.5	38642.4	45627.2	27944.4	56136.9	42428.3	29619.2	95907.5	84768.2	76600.6	56843.3
K00004	482.67	377.5	3689.52	23627	388.8	73	184	84.2	152.8	52.6	50	51	64	82.83	85.4	0	47.6	93.2	7	0	70	22.6	18.1	80.8	3.4	164.8	9	42.2	132.6	75	102.6	8	47.2	3354.4	54.3	77	120.8	49.4	92	46	360.4	67.2	24.4	226.1	124.55	159.6	731.4	129.35	269.19
K00005	2058.86	904.02	6403.89	9153.59	2152.8	567.17	508.74	2830.25	2173.83	546.99	720.34	968.5	422	620.17	740.46	550.83	9463.6	13339.2	2757.49	89	3303.07	8943.66	4117	4832.83	12200.7	4981.24	4635.91	53398.8	73968.1	49710	33759	9792.6	96899.2	20452.4	16438.8	1264.67	8499	24994.3	44912.2	36338.5	9369.17	17962.4	10599.5	9643.25	67563.9	9661	29934.3	7801.25	23234.6
K00006	0	0	22	0	0	0	0	0	0	0	0	0	0	0	0	0	0	0	0	0	0	0	0	0	0	0	0	0	0	0	0	0	0	0	0	0	0	0	0	0	0	21	0	0	0	0	0	0	0
K00007	10	5	1048.07	120.71	170	58	161	69	120	47	45	60	66	134.33	64	0	0	0	10	0	45	0	16.29	0	0	0	72	9	14	12	15	58	21	49.29	32	59	6	49.43	14	11	283	82	0	129	46	175	356.57	71.86	176
K00008	6692.17	7001.33	20525.7	27811.7	6119.3	4352	5442	1117.45	1917.8	445.1	924.5	1430.5	310.5	2802.16	617.28	0	69.1	95.2	16	0	124	27.6	28.25	95.3	2.4	131.8	51.25	60.2	214.6	103.5	130.6	21.5	111.2	532.57	391.64	972.92	681.89	547	209.5	638	2480.74	1241.2	121.4	1398.77	873.68	1981.94	2713	1399.43	2488.77
K00009	808.78	417.69	5652.2	26483.1	2084.6	525.84	1588.41	632.7	1657.96	497.26	537.34	609.17	261	596	497.48	11.83	993.45	473.87	748.82	0	292.74	5403.76	378.67	2543.88	11270.1	325.54	285.91	1460.03	2408.42	1322	2426.6	1707.27	36268.1	645.67	997.14	306.34	829.63	2197.92	1362.66	2340.57	3121.82	1299.23	3030.9	2318.77	2216.55	1176.6	1867.39	729.85	1792.07
K00010	444.38	567.91	7487.87	2460.1	2319.64	672.07	2293	691.5	1282.64	238.5	550.29	629.5	213.93	966.52	366.43	0	0	12	3	14	94	0	98.79	0	0	2	104.5	34	99	24.5	75	6	1725.25	711.36	363.82	814.5	666.43	845.67	112.5	616.5	1985.5	1363.7	167.5	1344.68	800.36	3211	2285	886.15	2013.5
K00011	0	0	30	0	0	0	0	0	0	0	0	0	0	0	0	0	0	0	0	0	0	0	0	0	0	0	0	0	0	0	0	0	0	0	0	0	0	0	0	0	0	0	0	0	0	0	0	0	0
K00012	50582.9	41045.2	110907	47191.1	121990	115892	122952	123029	85163.8	80464.1	109158	119464	60992	77805.4	75555.7	2102.83	71323.8	84251.6	112475	12959.9	85316.5	71252.1	33176.6	53140.4	25538.5	12617.5	77036.9	82934.1	114703	71826	85033.2	118325	80196.9	52057.7	40922.5	72885.3	188232	103519	72150.7	94308	119303	60062.4	73678.7	68916.5	125888	121569	136485	97951.1	102021
K00013	43967	41104.4	99330.8	68194.5	116055	114323	121246	118993	84372.9	80973	105877	117515	59358.9	76768.8	73780.4	9262.84	41092.2	63794	103539	21374.3	83797.2	13923.5	32704.1	28402.2	27394.7	10758.2	80882.7	75998.7	102057	65065.6	46286	72699.8	70970.4	50482.3	33321.3	69548.7	179943	82482.7	61112.1	68318.9	97196.7	45619.8	40171.4	61436.8	110720	113030	127737	93000.3	92809.8
K00014	45096.7	41875	103958	77937.9	120292	114277	121163	121138	84025.7	81058.3	105605	117332	59588.8	76392.3	73811.7	9506.84	53560.3	65595.7	103678	21374.3	84746.9	71200.1	33178.2	54154	30690.1	12562	81483.7	76108.9	102641	65212.1	80736.1	73978.5	111562	56191.8	38454.4	70276.9	181810	99128.8	65227.1	87022.9	101748	54267.8	72131	65412.6	114781	116907	130654	93635.6	99952.8
K00015	2685.33	3506.5	14784.2	22346.3	6706	1442.5	4780	1432.5	3261.67	496.33	1134.5	1392	574	1783	1219.5	0	120	127	147	26	582	76	288.5	11	0	243.91	441.5	17	26	20.5	185	26	20	1883.64	1039.67	10649	2156.5	1437.67	176.5	1012	5844.67	4491	595	3173.22	1052.83	9838	24210	6271	10221.5
K00016	1897.82	1195.65	7288.03	60691.5	5723.8	203.17	756.66	2763.2	327.3	414.76	113.34	121	382	133.67	207.06	401.83	13773.7	3726.37	1097.99	1105	36975.2	62441.3	487.17	28214.1	14571.1	2114.95	715.83	3751.03	9915.67	5561	39507.6	3134.77	8038.87	5825.68	6075.14	253.34	2014.8	18855.3	9573.16	22181	4280.16	8949.54	35008.4	3081.2	9602.52	4091.6	3747.13	1299.1	5358.77
K00018	10587.4	5649.22	24663.4	28088.8	5437.64	2416.84	3056.69	4167.84	4373.11	2421.61	1856.82	5848.71	1083.92	2212	2118.84	8096.84	13305.9	19334.3	7905.79	10148.3	4192.73	12063.4	5026.21	24722.1	18628.3	8666.32	10246.2	55470.5	77348.1	51720.1	36318.2	18100.2	27623.9	21025.2	18018.1	2147.07	9676.91	27701.6	46843.1	38996.3	41458.3	20121.4	13215	15238.5	70885.8	13716	36121.7	11770.3	28054.6
K00019	6836.46	7588.07	17692.2	33401.5	69344.9	88761.5	90276.1	104702	56013.8	59205.6	90035.5	86455.6	49396.5	53381.2	60560.8	838	6410.75	5022	82100	8604	41422	702.5	25088.5	235.25	8125	1226.17	64936.8	9632	1198.5	769	1252.25	745.75	36315.2	21380.5	9013.39	61042.5	169784	47958	2061.5	18153.2	36191	20261.7	23549.2	36289.8	21347.5	86290.2	80151.1	69894.4	43866.5
K00020	30577.5	28336.7	84555	84842.4	155737	183682	192223	217755	122583	122457	187378	175662	101057	112641	126614	9955.5	51829.8	68415.9	188965	29293.3	89953.1	26584.3	58170.5	48668.6	58114	15144.7	144121	87120.8	102138	64904.1	50022.1	82042.2	37983.4	67411.4	42557.9	132613	346830	132285	61817.3	86858.6	138714	65138.5	69809.9	91568.8	130942	197947	222823	162755	132321
K00021	1586.81	668.36	3846.81	22088.9	3523	1442.88	2608.1	1540.96	2704.47	2226.11	4032.49	2357.13	1071	1180.04	1911.08	7699.84	22363.9	43516.3	14130.4	10865.4	1135.89	7409.12	1597.74	9310.14	17432.3	1230.99	6612.99	10323.6	19128.6	9776.62	8480.32	56085.1	6411.28	4667.29	4759.7	1385.19	3335.39	7563.27	9660.5	10433.3	9730.95	5333.27	5781.8	5395.65	15686.6	9047.1	9344.24	4426.44	8646.11
K00023	11439	4304.85	25319.4	4820.55	72927.3	90297.4	92202.6	108101	59474	61344.3	91253.5	84318.6	49736.5	53971.5	61758.6	8934.84	19097.9	24075.8	87696.4	18720.4	44879.9	12122.1	29974.2	23889.1	26059.3	9646.32	74743	64357.6	77241.1	51744.6	36523.3	17174.1	28255.3	39518.3	26164.9	62599.2	178465	73912.4	48135	56082.7	64240.4	39115.7	36090.8	47015.3	90770.1	94126.9	107844	77689.7	68661
K00024	37017.6	39682.2	90435.4	45696	114933	113920	120716	119651	83437.7	81637.5	105581	117523	59912.9	76184.1	73808.7	9116.84	40715.7	62309	103297	20284.3	48019.2	13893.5	32713.8	28354.2	27347.7	10765.9	80859.5	73731.7	94986.2	60875.6	43441	72376.8	69317.4	49680.1	32879.1	71610.5	184331	82748.4	57377.1	68168.9	102768	48972.1	40391.6	62971.8	108099	112815	128392	93130.1	93107.1
K00025	7	8	31	0	0	0	0	0	0	0	0	0	0	0	0	0	0	0	0	0	0	0	0	0	0	0	0	0	0	0	0	0	0	0	0	0	0	0	0	0	0	0	0	0	0	0	0	0	0
K00027	17646.1	17581.1	42203.7	68261.7	31122.2	13298.7	15816	15085.2	18616.1	14667.7	12340.1	19181.8	8587.35	11131.2	11120.4	9031.84	58240.1	72637.9	24979.3	12144.3	8750.73	75740.2	10169.1	71634	23609.5	19628.7	16963.5	116922	167244	109495	109230	86397.4	99397.8	42523.8	43140.7	9246.99	22608.2	73291.9	103475	100885	78965.9	49586.3	56778.9	33523.8	154515	36582	74309.1	29221.4	65347.4
K00028	0	0	0	2948.5	0	0	0	0	0	0	0	0	0	0	0	0	0	0	0	0	0	0	0	0	0	0	0	0	0	0	0	0	0	0	0	0	0	0	0	0	0	0	0	0	0	0	0	0	0
K00029	31907.1	24973.6	55067.2	15905.2	157776	187555	192582	218383	125800	126274	187877	184052	102401	117972	126943	10090.8	50319.3	69002.8	187765	30468.3	125003	16076.4	57704.3	43801.1	35662.3	14589.3	144345	86533.5	104582	66558.6	48203.9	79101	72532.1	69199.2	41055.6	125481	348560	129318	63786.1	86043.6	141262	64219.6	64224.1	89486.5	131987	188846	197495	154393	126272
K00030	1860.66	3787.36	13935.3	22653.3	1221.51	428.46	1032.42	549.63	894.72	260.25	456.08	519.58	208.17	1013.38	613.76	0	838.5	250	2328.39	31.88	417.51	564.25	54.63	1050	693	47	190.75	959.88	1554.75	932.5	889.63	1860.87	502.62	698.63	816.88	392.05	408.62	1231.25	894.12	1132.3	12411.9	927.2	646.75	2780.62	1490.33	2640.5	4780.25	1752.25	2739.53
K00031	48090.1	46713	99229.8	68735.1	183026	203341	210001	223812	138740	140506	195362	200016	108784	129070	133826	10100.8	47361.2	68680	185620	29992.3	125046	14547.5	57753.7	28619.2	35517.7	11778.9	145911	85618.7	103235	65820.6	47306.5	73393.4	72073.4	70564.6	42019.5	121318	348787	129674	63255.2	86858.7	134312	63960.3	63479.6	98357.7	132184	191552	185695	158195	130669
K00032	325.21	162.99	596.01	20364.9	0	0	0	0	0	0	0	3	0	0	0	0	0	0	0	0	0	0	31.05	0	0	0	4.25	0	0	0	0	0	0	10.5	1.14	4.25	37.08	22.2	3	0	0	5	0	0	0	11	134.43	14.29	80.5
K00033	27333.8	31713	58750.8	83491.9	34631.6	20396.1	22368	11793.3	21666.3	15208.5	13235.9	20771.2	8704.1	15224.6	11608.7	8249.84	34443.7	57429.5	20800.8	11551.3	5489.57	13258.5	6037.74	28133.2	19223.7	9737.11	12943	64082.7	93794.2	60095.6	42225.7	71613.3	68677.4	30662.5	23166.9	18841.2	15119.3	34321.2	55242.1	49112.7	61123.2	27477.7	16685	26295.5	86371.8	27565.2	50207.4	22014.8	46270.9
K00034	1142.58	525.25	3699.87	25362.8	545.6	116	317.5	76.4	194.6	29.03	111	94.5	28	149	117.8	0	105.95	155.4	48.5	0	217	47.7	99.25	161.85	4.8	216.01	118.75	84.4	279.7	150	204.7	53.75	101.4	129	671.77	87.25	148.02	153	202	187.92	923.8	291.9	81.3	2362.75	287.35	1273.87	1654	484.45	4232.12
K00035	211	145.42	2074.22	20615.2	324	89.5	219.5	72	156.5	8.5	57.5	72	19.5	100	28	0	4	0	0	0	63	7	10.5	0	0	0	17	0	6	2.5	11	23	0	296	205	9942.5	1316	390.67	65.5	509.5	1398.5	934.5	361.5	1101	512	564	1668	241.5	1525.5
K00036	32477.8	31372.2	74498.7	65262.7	101146	107094	109847	115909	74922.9	74030.5	102524	106297	57680.6	66765.6	71689.7	9104.84	40574.7	62202	103033	20153.3	47182.6	13813.5	32201.1	28339.2	27346.7	10473.6	78729.7	73718.7	95017.2	60873.6	43210.6	72321.3	69537.4	50784	31509.3	68583.4	179588	80751.8	56909.1	65667.7	89911.7	44191.9	39422.9	57929.7	106429	109129	123741	90103.7	84552.9
K00038	338.67	455.83	2194.35	1300.5	1595	422.33	853.33	833	876	354.66	358.5	516.33	205	1133	625.83	0	29	12	0	2	144	249	31	70	39	0	21	44	51	45	88	93	21	69	118.5	298	48.67	126	20	100	1180	143.33	101	272.67	67.66	341.67	482.83	428	382.5
K00039	2.5	3	203.05	126.38	1466	450.5	1522	405	771	136	371	410	116	599.5	223.5	0	0	0	13	14	60	0	38	0	0	2	121	16	14	24.5	4	55	21	340	141	692.5	450	404.67	76.5	555.5	1597.5	1049.5	88.5	636	551	545.5	1141.5	325	1174.5
K00040	835.03	391.03	5754.9	23043.2	3747.83	1007.17	3195.83	1155.5	2799.83	725.66	1049.34	1197	411.5	1344.67	752.42	11.83	1053.53	477.17	792.49	16	206.49	5378.66	250.29	2455.83	11267.7	232.33	305.83	1674.83	2593.82	1480.5	2364	1915.52	71489.2	1267.29	1379.26	1135.17	1503.83	2818.6	1580.66	3046.49	4906.5	2552.54	3199.67	4554.34	3221.84	2710	4526.4	3055.03	4731.26
K00041	963.2	809.05	3146.8	552.65	2851.05	1054	1631.5	495.45	2271.8	304.6	553.5	860.5	306	1122.33	364.78	1	49.03	55.2	11.5	7	11	22.6	7.5	73.8	2.4	96.8	172	51.2	169.6	87	94.1	19	70486.7	224	442.47	221.5	112.8	140.33	126	268.67	1463.4	203.2	84.9	1284.6	293.3	1155.11	1286.17	756.1	2441.93
K00042	12569.1	11189.2	25718.6	25508	72386	90154.8	92952.5	105443	59261.9	59464	91143.9	84234.8	49545.8	54474.9	61143.6	838	6678.43	5187	84390.4	8627.88	41536.1	1686.25	25052.5	1407	8893	1075	64904.3	10639.9	2755.5	1714.5	2093.63	1246.12	38082.1	21246	9347.3	50441.1	165797	47902.9	2568.62	18067.1	36902.7	17715.4	23731.2	39255.6	21716.3	83104.5	78316.3	72747.9	42824.2
K00043	164	102	350	238	490	106	323	54	156	9	63	48	5	87	68	0	0	0	0	0	0	0	7	0	0	0	15	0	0	0	6	0	7	17	21	46	30	2	0	20	183	27	16	117	9	189	129	75	147
K00045	1371.8	2561.58	2894.17	22816.8	3139.75	966.66	2720.83	1281	1655.17	429	768.33	946.83	311.17	1664.5	741.16	0	4	0	3	14	130.5	7	57.55	0	0	2	93.25	7	15.5	24.5	32	0	14	1144	807.97	10280.8	1662.85	706.7	126.5	799.5	2498.67	3766.66	445.5	1953.33	707.83	5306.5	22066.8	5269.95	7684.8
K00046	8801.66	10044	12361.3	25919.9	74143.5	92484	94559.7	105323	57689.2	59411.5	90521.5	83842.5	49260	55327.5	60761	839	6269	4935	82040.5	8596	41181	624	24984.6	217	8124	1013	64864	9631	1253	761	1144.5	715	36611.2	20395	8321.84	51234.5	165208	47315	1747.5	17675.7	34227.2	16611.2	23045	33861.8	21287.6	80311.7	56605	65580.8	37782.6
K00048	83.2	243	474.42	309.45	0	0	0	0	0	0	25	7.5	0	0	0	0	0	0	4.5	0	11	0	0	0	0	0	0	9	37	12	0	11	35248.2	36	3	2	0	10	14	0	0	0	1	0	22.86	0	0	0	0
K00050	4680	4149.75	17214.9	2626.93	75329.5	89521.5	94020.2	105468	59784.8	59365.2	90830	84055.6	49637	53906	61517.3	838	6288	4905.5	82114	8610	41334	638	25044.8	217	8124	1031.67	64917.2	9628	1198	762.5	1099	760	1144	21183.5	8777.33	69713.9	167173	47261.8	1736.5	17404	35414.5	18074.3	23565	35121.2	21047.6	85980.7	77443.7	70072.9	42375.1
K00051	12	49	840	0	55	11	51	12	32	5	6	0	0	23	5	0	0	0	0	5	7	0	8	0	0	0	35	0	13	5	0	0	5	159	30	331	393	296	128	661	1799	1095	168	1176	471	73	859	192	459
K00052	43211.7	40948.9	99643.3	67781.3	110900	112370	118459	117921	81122.1	79269	104698	113111	58749.8	74584.6	73324.2	9246.84	40976.2	63692.5	103282	21354.3	83188.9	13854.5	31473.6	28391.2	27394.7	10570.3	79558.2	75964.7	101959	65028.6	46114.3	72692.3	70931.4	52229.5	32997.4	69291.7	179925	81845.1	61092.1	67842.4	96508.3	45410.4	40067.9	59922.9	110533	111945	126102	92592.8	91446.1
K00053	44271.2	40940.7	98637.4	68191.8	116744	112532	119483	120361	81675.7	79432.5	104897	113306	59156.8	74890.6	73404.8	9489.84	53145.2	65414.5	103241	21363.3	83339.9	71108.5	31530.6	54069.2	30687.7	12283.3	79679.7	76025.7	102386	65107.6	80394	73864.3	76003.4	53354.5	37680.3	69466.6	181171	98087.8	65044.1	86014.4	98233.2	52408.6	71905.1	61615.2	113919	115174	127747	92902.8	93570.4
K00054	8894.93	6198.34	9070.94	31272.2	11748.2	6105.07	8250.83	3773.3	7100.83	5264.5	2606.2	10648.5	2025	9004.43	2234.5	30	15.25	43	424	112	1533.67	2.5	1634.5	14.25	1	31.5	2968	35	144	28	209.16	122.25	387	3715.07	1307.83	1328.17	403.73	1006.17	46	1011.92	6940.34	1694.33	519.5	4098.59	754.56	3082.17	2994.9	2434	6463.17
K00055	305	79.17	1036.18	2167.1	367.25	90	187.75	80.25	123	20.33	52	67	34	75.5	88	0	0	0	0	2	156	0	21.29	0	0	0	33	0	0	0	12.75	0	0	51.29	19	64.25	107	85.43	13	0	259	43	0	72.75	50.86	136.25	413.32	138	56.75
K00057	43606.1	40606.8	98115.5	74775.6	119854	114282	120828	121408	83672.4	81175.5	105724	117318	59522.3	76580.1	73897.3	9506.84	53501.7	65522	103620	21381.3	84603.9	71177.5	33052.6	54080.2	30687.7	12446.5	81326.2	76066.7	102504	65149.6	80606.8	73911.5	76300.4	54343	38212.6	71722.4	185783	99629.8	65568.6	88309.9	106306	57029.9	72450.6	65792.2	115574	116385	131298	93821.3	97145.1
K00058	65149.9	56611.2	135979	101522	141472	128374	140768	127079	98337.8	88334.9	111110	132354	63239.9	93153	78635.7	9288.84	41448.7	63925.5	104037	21602.3	86317.4	14677.5	33919.6	28612.2	27511.7	10789.2	85004.2	76151.7	102303	65193.1	46835.3	73198.8	105192	55405.5	37128.2	82525.3	183137	85680.2	61431.5	71344.4	117413	53402.8	41770.6	71655	113204	128076	158366	103761	117327
K00059	138016	128925	353515	267579	439752	433432	461121	475169	315863	306937	406597	444737	231082	285242	285396	29508.2	150901	177859	390636	72515.7	298588	173849	127334	172538	120713	49423.2	310652	286954	372980	241831	242629	191080	212346	192645	133979	284219	722964	354373	234604	295807	387140	194236	223545	233848	423377	437699	495871	357504	352479
K00060	5320.97	4423.97	15570.5	4856.83	7825.19	2652.34	5099.44	5499.29	6505.82	2763.96	5507.57	4199.71	1871.67	3149.25	3973.53	8238.84	34532.9	57223.5	20720.8	11513.3	4915.9	13180	5825.66	28101.9	19214.7	9362.03	11194.2	64074.7	93740.2	60021.6	42037.3	73100.2	67984.4	23096.7	21551.6	4370.99	12868.7	33353.6	55221.6	47893.8	59061	25888.1	15662.1	19431.2	85085.1	21012.3	43938.3	15522.8	34264.4
K00064	3416.4	3692.02	5177.71	1566.63	535.5	161.33	395.67	161.5	269.67	75	131.33	123	39.17	296.66	69.33	0	0	0	0	0	18.5	0	43.58	0	0	0	38.25	0	12	2.5	56.33	23	7	569.5	320.67	613.25	536.25	744	125.5	548.5	1863.83	1307.5	126	3576.17	689.83	3425.5	2996.75	3319.83	2469
K00065	6198.3	3074.71	11889.2	28755.9	11520.4	2618.11	5078.03	6954.71	5273.95	2173.78	5171.27	3701.63	1804.1	2432.23	2902.64	8471.01	44926.8	58307.2	17598.4	11499.4	4687.32	64720	5745.11	50277.6	10584.6	10793.5	11114.3	61720.8	90196.3	57832.1	73139.3	69305	106739	22853.9	24973.5	3341.27	12994.4	45824.5	56739.8	62089.6	36998.4	29821.2	43816.8	16062.6	84357.3	20207.8	41860.2	12949.7	35406.8
K00066	57	64	1039.09	156	142	24	89	29	50	10	30	19	11	59	31.67	0	0	0	0	0	0	0	31.05	0	0	0	13.25	0	0	0	0	0	0	20.5	13	15.25	17.98	19.2	0	0	19	8	5	16	17	42.83	161	49	110.5
K00067	52660.1	39172.8	103826	65145.1	122716	113768	119548	122009	81531.4	79096	101745	115330	58815.9	75720	72017.1	2064	43312.1	23824.2	92072.3	10660.8	84176.1	121771	31700.1	71959.8	17278.4	12701.7	75725.6	66739.5	85414.1	56360.5	107143	19987.4	40085.4	48260	39344.7	68857.2	182605	108214	60294.5	95890.4	101242	56881.7	98759.9	62300.4	103506	111405	124430	90713.9	94842.5
K00068	103.2	128.6	759.96	947.82	50	0	27	42	44	21	38	12.5	0	102.5	57	0	29	12	4.5	0	15	249	31	70	39	0	11	44	51	33	173.5	104	70403.5	0	14	31	49	107.67	20	89.5	759	63.2	101	39.25	45.58	15	142	31	84
K00073	124.7	113.1	1220	2706.4	7	0	0	0	0	0	0	0	0	0	0	0	21.5	36	0	0	0	5	0	14.5	0	27	0	9	91	0	13	5.5	1585.25	23	5	0	0	2.67	0	22.5	23	0	0	0	20	0	0	0	0
K00074	21550.3	17515.3	45569.5	37181.7	98844.4	100272	106138	113284	69856.6	66708.2	94598.5	99235.1	52784.4	66360.1	64909.4	1095	18746.6	6965.2	82336	8743	42796.3	58045.6	25714.8	25990.8	11418.4	3355.48	67326.2	9760.2	1780.1	963	35963	2131.33	41573.4	23767.3	16070	61943.8	168181	64921	5867	36436.7	47250.1	26648.4	55941.9	42903.4	25086.2	94115.5	86178.7	75454.6	59243.6
K00075	38669.8	34860.2	94478.6	74576.9	115284	110601	116822	121037	82525.6	81303.5	105107	116680	59985.3	73927.6	73431.3	9506.84	53501.7	65522	103666	21389.3	84720.5	71177.5	33092.6	54080.2	30687.7	12450.5	81384.3	76066.7	102518	65145.6	80589.5	73892.5	76300.4	54136.5	38026.3	71435.7	186042	99490.1	65573.6	88225.4	104446	56790.8	72415.6	65526.9	115303	115149	129537	92938.4	96739.4
K00076	505.87	785.35	3089.59	811.67	3049.75	824.83	2648.58	989.5	1472.75	341	665.25	789.58	230.75	1301.25	603.83	0	4	0	3	14	67.5	7	30	0	0	2	79.75	7	5.5	16	6	0	7	895	689.33	9763.5	1280.42	414.09	63	319	1626.5	2850.33	386	1252.25	253.83	5175.17	21248.3	5011.75	6430
K00077	32694.7	22846.5	71718	69136.2	87194.6	96659.1	99636.4	113267	63869	62370.9	96317.1	91963.8	52002.3	59168.3	65012.5	9320.84	52951	64136.2	102972	20106.3	47378.9	71403.6	31435.7	54180.2	30674.1	12479.5	76807.5	73824.9	95523.8	60921.6	77878	73754.7	74601.6	44178.6	34704.5	54316.6	178431	96356.1	60717.6	82101	86150.6	47310.5	70398.4	53122.9	108532	104814	103593	82206.1	72753.8
K00082	28.5	10	826.67	456	279.5	38.5	114.5	55	139	25	55	82	36.5	55.5	78.5	0	0	0	0	0	0	0	0	0	0	0	0	0	6	0	5	0	0	19.5	4.5	50.5	16.67	5	0	1.5	6.5	0	2	33.5	0	65.5	66	106.5	24
K00086	0	0	62.71	586.99	0	0	0	0	0	0	8	0	0	0	1	0	0	0	0	0	0	0	1.5	0	0	0	0	0	0	0	0	0	35191.2	1.57	4.5	0	0	0	0	9	0	0	0	34.5	0	43	57	24	20
K00087	74.2	104.6	550.6	147	458	89	401	32	364	6	66	147	35	169	53	0	0	0	0	0	0	0	0	0	0	0	0	0	0	0	0	0	0	9	0	25	7	0	0	0	29	0	9	8	21.5	41	44.5	18.5	14.2
K00088	46647.5	43119.7	108379	80440.2	122427	115763	123232	123789	85000.6	82448.5	106337	118862	61176.3	77808.3	74646.8	9506.84	53534.7	65522	103718	21394.3	84962.9	71177.5	33112.6	54080.2	30687.7	12514.2	81558.2	76066.7	102531	65159.6	80652.5	73903.5	76295.4	54036.5	38342.9	70496.4	181799	99001.8	65214.6	87182.4	102247	54289.8	72248.6	64870.2	114697	116577	130286	94167.3	97090.4
K00090	3237.53	2644.6	3688.33	833.77	65440.8	87400	86920	103472	54041.8	58695.6	89006	81698	48689	51362.2	59660.4	838	6318.03	4943.2	81985	8582	40843.3	646.6	24821.7	290.8	8125.4	1107.8	64518.2	9666.2	1325.6	831	1116.6	765	36363.4	20040.5	8062.3	49490.2	164225	45964.7	1737	16532	28100.4	16089.4	22752.4	30715.6	19939.8	77493.6	71439.5	67499.6	36292.5
K00091	655.04	854.91	13315.4	4234.41	4833.5	1609.34	3162.66	2241.5	2553.83	1141	950	1612.5	1271	2063.33	1293	0	0	26.5	59	14	303.33	0	73.4	0	1	7.67	500	4	12	21.5	8.5	15	2	568.5	582.64	1246.34	725.83	604.2	86.5	559.5	3489.01	1131	140.5	1730.5	717.5	1978.34	1942.4	1070.62	2286.95
K00094	108.4	145.2	396	309.67	33	0	21	39	35	21	0	0	0	91	45	0	29	12	0	0	15	249	31	70	39	0	11	44	51	33	78	93	33988	0	14	24	16	105	20	88	758	62	101	37	37	0	142	18	84
K00096	670	775	1871.2	848	34	0	6	5	14	0	13	5	0	6	12	0	11	24	0	0	0	0	0	0	0	79.58	10	0	0	0	15	0	0	8.14	12	7	31	14	0	16	58	20	19	69.55	37.83	37	83	29	96
K00097	34349.1	28559.7	81106.2	39926.7	101705	105737	113786	115955	75064.6	70147.3	100162	104470	54268.9	70161.6	67949	9252.84	40928.3	63612.3	103558	21372.3	84037.2	14078.4	32735.1	28367.1	27422.3	10305.3	80131.7	75982.5	101940	64910.6	46193.9	72766	104718	46390.7	32638.9	65450.7	179305	81989.6	61024.1	67473.1	94614.6	44583.7	39784.6	57934.3	110331	109714	125678	88950.6	87276.8
K00098	119.92	48.42	1174.82	21804.8	169	58	127	49	61	38	12	19	10	77	69	0	10.75	13.5	30	0	160	2.5	71	7.25	0	13.5	113	0	5	0	6.5	2.75	35191.2	170	109.17	54.5	27	59	4	46.25	524	174	15	559.67	17	260.5	434	145	1056.75
K00099	35486.9	35361.5	90418.9	23753	114127	111229	117165	119717	81065.2	80350	104593	115885	58983.8	73191.2	72918.8	9476.84	53489.4	65481.5	103236	21272.3	83063.2	71175	31439.6	54065.9	30687.7	12419	78326.7	76024.7	102377	65121.1	80378.3	73863.3	75961.4	50867.4	37006.4	70574.6	182053	98639	65472.1	86869.5	98189.8	54718.3	72184.1	62170.4	114441	113699	128291	92329.8	91184.3
K00100	29169.1	19344.1	42567.8	34109.2	90270.1	93802.6	98133.6	116598	64147.9	63786.1	104890	91035.2	53391.9	57356.4	67721.1	17682.8	125643	172053	136390	34505.8	85088.4	132020	33656.6	92296.2	41075.3	16073	84713.8	100524	148292	88613.7	130979	226552	60626.1	63070	50196.1	65996.4	187396	125441	92003.1	124125	100603	70898	109000	58432.9	152436	125741	175448	99478.4	103647
K00101	6418.58	4271.01	17951.9	28196.4	74742.8	89882.3	94589.6	106294	59508	59872.1	91150.3	84226.8	49478	54818.7	61471.6	850.83	7311.1	5370.67	82837	8618	41501.4	5775.66	25200.6	2602.83	19352.7	1255.33	65258.9	11249.8	3739.32	2201.5	3430.5	2586.52	37365.9	24197	10128.4	69855.2	167784	49324.8	3226.16	19848	35392.6	19342.2	26548	38993.4	23374.1	85087	80685	73675.4	45579.1
K00102	5168	5295.5	7224.91	1529.45	68077.8	88122.5	89381.2	104182	55304.5	58875.8	89599.5	82304.2	48855.5	52265.3	60086	838	6284	4909.5	82068	8602	41216.5	631	24941.5	217	8123	1031.67	64773	9628	1190.5	756.5	1060.75	708	1116	20818.5	8431.5	59595.2	165720	46780.7	1724.5	17218.5	31242.7	17547.5	23181.5	32606.4	20565.8	82366.6	74613.5	68549.1	40511.1
K00103	29	33	386.5	192	304	61	145	73	122	55	57	61	29	76	78	0	0	0	4	0	0	0	0	0	0	0	0	0	0	0	5	0	0	37	11.5	65	11	9	0	0	215	9	3	97.5	0	113	107	132	109
K00104	21309.9	25911.5	56817.3	17404.5	94426.7	103975	106362	110679	69232.4	74795.7	97299	105523	55761.7	64314.4	67736.1	848	6810.1	5219.2	82137.5	8626	41637.5	794.6	25191.3	322.8	8134.4	1617.8	66473.8	9694.2	1357.35	955	1428.6	785.75	1359.2	22623.2	10074.8	64259.8	166695	48034.7	1839.5	18090.7	37966	18976.2	23925.4	38385.2	21133.1	89157.6	79899.2	74877.2	50728.1
K00105	34.58	69.83	175.45	3987.6	131	27	61	24	48	10	34	16.5	0	22	9	0	0	0	4.5	0	3.67	0	0	0	0	0	0	0	23	0	95.5	11	57	2840.67	11.5	25	0	9.67	4	1.5	120	9	4	2.25	2.86	43	0	0	6
K00106	0	0	11	0	0	0	0	0	0	0	0	0	0	0	0	0	0	0	0	0	0	0	0	0	0	0	0	0	0	0	0	0	0	0	0	0	0	0	0	0	0	0	0	0	0	0	0	0	0
K00108	14225.5	10922.2	37197.3	53339.1	77210	91720.8	96742.1	108340	60725.7	60511.1	92064.9	88890.1	50166.3	57428.4	63222.9	849.83	11166.4	6295.67	85188.5	9145	42421.9	8521.16	25852	19102.1	20277.7	4759.83	65924.4	13246.3	6930.82	4153	5815.25	10256.3	3412.67	22493.1	11495.4	70290.9	168397	51994.2	4938.9	21907.1	69372	21143.8	28978	40045.4	26034.2	90080.1	86127.8	73041.2	49525.2
K00109	0	0	72	0	373	51	149	74.5	173.5	38	75	85	45.5	82.5	94.5	0	0	0	0	0	0	0	0	0	0	0	0	0	0	0	0	0	0	34	7	65.5	0	7	0	1.5	6.5	0	5	6	0	46.5	35	115.5	0
K00111	36405.8	30678.1	77448.9	66295.7	107379	107682	110905	122370	78780	76365.3	106863	109369	59783.5	67166.3	74363.3	17721.8	87088.4	122190	121184	32747.7	88362.7	78452.9	38275.8	78609.5	37940.3	21783.9	90027.8	137739	192247	122958	119380	144965	142414	70361.5	56604.1	70920.7	191323	126395	117763	128713	138313	72620.8	83168.4	70155.3	193320	125204	158561	100133	118719
K00112	3361.43	1081.29	3112.26	2702.14	3135.8	1385.88	1432.86	3897.46	3131.14	1878.45	4254.15	2701.13	1277	1144.37	2727	8227.01	32975.7	56528.2	17579.4	11476.4	4108.82	7214.46	5473.07	24522.3	7252.62	9029.66	10557.6	61647.8	89742.8	57761.6	38840.3	69553.9	66456.9	23268.6	19667.6	2631.19	10715.2	28945.7	52730.8	43176.2	39446.7	21296.1	11737.3	11542.4	80205.8	15103.6	35748.5	11085.2	28391.7
K00113	3383.43	1132.96	3322.1	2702.14	3330.8	1406.88	1543.69	3934.46	3203.97	1878.45	4267.15	2716.13	1288	1187.37	2761	8227.01	32975.7	56528.2	17584.4	11476.4	4115.82	7214.46	5473.07	24522.3	7252.62	9029.66	10553.1	61647.8	89742.8	57761.6	38876.3	69553.9	66456.9	23262.6	19667.6	2627.19	10663.6	28825.7	52722.8	43173.2	39619.2	21253.1	11698.3	11585.4	80156.8	14604.6	35394.5	11068.7	28466.7
K00114	121.92	408.83	4813.19	943.7	725	195.67	520.99	138	251.09	36	78.5	94.33	68	153.17	114.83	0	0	19.5	20	5	267	0	61.8	0	1	0	307	7	0	5	19	8	0	460.5	188.08	1172	871.72	758.2	151	1012	2640.34	1977.83	93	1144	955.83	683.67	3492.83	758.25	1666.3
K00116	21271.2	11661.8	29555.2	98630.9	7011.16	6229.01	6043.41	1463	2542.93	651.75	1434.25	5793	749.75	4071.59	868.5	0	138.93	185	19	7	211	74	90.49	39.5	0	288.58	261.75	13	39	25	273.16	20.5	35211.2	606.43	755.81	623	499.58	648.41	48	291.84	2404.68	585.86	123	2621.81	583.41	3018.34	4038.42	1693.4	3615.2
K00117	3402.93	1649.61	8718.98	61628.7	1888.75	522.5	1096.75	422.25	1293.67	113.25	262.5	537.25	164	550.83	257.5	1	1.43	0	16	5	309.33	0	97.15	0	2	0	306.75	7	18	2.5	56.08	28	1233.25	602	336	739	675.15	517.7	120.5	634.5	2344.67	1204.7	104.5	1387.75	609.25	1069.09	3210.5	543	2671.53
K00118	950.15	494.34	1235.93	414.07	944	245.5	557.67	130.5	571.5	45	148.5	229.5	104.5	175.67	134.5	1	0	0	0	0	11	0	1.33	0	0	0	4.5	0	0	0	3.83	35	0	84.5	186.5	66.5	38.67	44	2.5	26	575.83	89	12.5	715	70.5	331.67	453	212	1626.83
K00121	23077.8	19671	47200.2	81104.9	82980	93625.1	98273.1	114649	67378.1	64234.7	99616.6	93251.4	52327.3	59183.5	67272.7	17303.8	64462.2	90427.2	111714	30515.7	50115.5	18746.4	35608.8	36324.2	34044.3	15930	86546.1	131263	175683	114766	78793.6	117145	98034	63121.7	48188.5	65757.6	188077	105769	105814	103721	100108	61053.4	47988.9	63618	178958	114791	151427	94018.2	102528
K00122	452.71	432.49	4184.55	23871.5	2489.5	727.5	2311.5	912	1271.5	311	611.5	701.5	208.5	1255.33	554.5	0	0	0	47	14	275.5	0	116	0	0	2	173	7	5.5	16	13	0	0	213.5	369.14	316	241.93	415	21	165	1537.5	521	80	1400	179.75	2648	1384.75	733.04	2295.5
K00123	35266	28535.9	57725.5	88397.8	168667	191681	193842	232163	137618	134856	197114	192524	108547	116477	135555	20319.7	118077	176669	220192	41169.3	105147	44602.3	77195.9	83483.3	59953	43206.6	168702	357045	479309	317203	214163	182345	381093	163379	122131	123972	386112	250165	289401	265506	204265	146181	109522	130984	472194	229817	319838	191016	232542
K00124	9160.98	4640.2	20757	27423.9	76173.6	91193.7	93361.9	111789	62711.4	61747.4	95417.2	90877	51204.8	55255.9	64281.8	9615.84	49009.3	75148.8	106957	20225.2	49342.2	17917.6	34551.3	31672.1	28960.3	15074.3	79778.7	126273	167499	109798	75037.1	80435.3	94626.8	62753.6	45337.2	63455.2	185244	101925	100794	98016.2	84925.2	56940.4	46499.3	55611.4	170124	107868	141569	88343.9	94458.9
K00125	10	0	181.67	0	0	0	0	0	0	0	0	0	0	0	0.67	0	0	0	0	0	0	0	0	0	0	0	0	0	0	0	0	0	0	0	0	0	9.33	0	0	0	0	7	0	0	0	2.33	0	0	0
K00126	170.67	459	4333.81	571.08	915	256.33	665.83	201	358.5	85.83	111	121.33	70.5	303.83	139.33	0	4	19.5	0	0	95	7	3.5	0	0	0	53	0	2	0	4	3	14	822	562.83	9454.5	1277.07	159.5	39	274	968	2565.33	337	842	142.83	2981.67	20857.3	4480.5	5892
K00127	8964.14	4279.2	19516.8	25779.4	75123.6	90932.2	92856.4	111435	62099.6	61662.8	95166.7	90582.5	51046.2	54709.9	63916.2	9615.84	49348.3	75386.8	109272	20257	49675	18481.9	34578.3	32722.1	29652.3	15121.3	79807.7	127203	168973	110680	75780.5	80738.4	95114.4	65148.6	45599.2	63290.2	185351	102556	101600	98880.4	87476.6	57340.7	47028.1	55661.2	171339	107800	141765	88163.1	94952.9
K00128	45227.7	34137.2	99289.1	127280	189902	198666	216711	225631	142930	134543	190983	197685	104841	134203	131980	9961.84	24251.5	30615.4	168476	28190.4	124475	11796.4	56992.8	9245.29	34121.5	8736.73	144682	75377.2	84453.1	56068.6	40660.9	17368.7	30877.9	65149.1	40007.2	155082	347174	125180	53587	77341.6	127310	65667	60842.7	95627.8	117310	201946	239114	168442	141146
K00129	21.5	0	69.5	92	27	12	52	6.5	23	0	10	19	0	19.5	0	0	0	0	0	0	10.5	0	0	0	0	0	6.5	0	3.5	0	5	0	0	0	0	0	0	0	0	0	0	0	0	7.5	9	27	69	18	28.5
K00130	9808.38	6190.43	28303.2	75347.4	6995.69	2636.96	5813.91	2125.33	3942.52	1139.96	1819.92	5657.91	1065.67	2847.37	1819.69	11.83	1764.02	933.37	843.49	22	696.53	6105.76	476.53	3608.88	11963.1	795.63	661.91	2400.53	3944.92	2275	3573.85	3526.27	36737.1	2479.38	2450.97	10498	2766.73	4098.73	2333.78	3968.62	18409.1	5312.63	4186.9	6252.93	4130.63	9466.93	29489.9	7993.03	10966.1
K00131	3020.15	1630.08	2912.38	3564	2827.75	526.33	1396.83	520.5	1292	194.5	398.5	530.33	353	529.5	563.33	1	1.5	24	7	4	36.5	0	37.05	0	0	60.91	27.25	0	0	3	106.16	15	12	3008.97	88.66	341.25	182.32	221.7	27	59.5	1626.67	100.16	42.5	1167.47	259.91	1081.67	998.06	2062.25	574.17
K00132	0	0	158	0	0	0	0	0.25	0	0	0	0	0	0	0.38	0	0	0	0	0	11	0	0	0	0	0	0	0	0	0	0	0	0	16	0	3	9	15	8	0	1	0	0	0	9	10	60	11	1.88
K00133	49105.7	45427.5	110279	77503.2	126101	116941	125095	126670	88987.2	84090.5	110792	121303	61834.4	78609.4	76829.3	17745.7	87161.6	122429	121988	32865.7	89063.4	83770.6	38773.3	81058.3	49209	21686.5	92328	139094	194483	124102	121646	143604	108524	76235.4	59007.2	74568.8	197519	130995	119551	133908	141850	79783.5	87278.9	81300.3	197887	134318	171856	105862	128202
K00134	90324.7	75297.9	159419	134504	163566	138628	151382	137135	109937	103445	121812	151913	70014.9	100080	87451.6	25339.5	93658.8	129647	132725	43200.7	91681.3	93505.6	40460.5	105609	68298.7	26130.4	102164	144779	203652	129569	128457	156046	147490	83451.9	65632.3	100782	203394	140348	124939	143318	204985	93267.6	95883.4	98763.9	208203	159979	229817	129616	162007
K00135	47078.4	37695.1	85249.2	127143	163538	189459	198354	219405	127476	125721	186061	184699	102460	120451	126817	9815.67	26987.5	29787.7	173220	27488.3	88621.3	18803.6	56916.4	27725.3	46148.4	11320.7	143809	76236.5	82241.5	54622.1	41265.9	21336.7	66109	64207.5	38421.1	125767	347678	126306	52226.3	78596.4	123797	62357.7	63792.6	92157.8	116889	189869	197923	157109	124595
K00137	72.2	96.6	1927.3	555.56	101	26.5	52	24	21	0	5	22	0	41.5	2.5	0	1.43	0	0	0	0	0	3.5	0	0	0	0	0	0	2.5	4	3	35191.2	242.5	10.67	535.5	392.2	330	55.5	461.5	1058.5	889.7	48.5	220.67	466	84	544.5	76	423
K00138	18378.6	11438.9	28275	29358.8	72946.2	90422.4	92220	106145	59215	59982.7	91043	84100.1	49625.2	54915.4	62012.6	849.83	11064.9	6205.17	87282.4	9135.88	41623.7	8265.41	25219.5	19032.1	20238.7	4724.74	65041.7	12972.7	6523.32	3858.5	5466.21	9978.89	38482.5	22033.2	10803.5	50962.2	166105	50771.1	4667.28	21101	63939.9	19330.9	27885.8	38209.5	25184.7	83638.9	81017.2	71391.8	43524.5
K00140	8489.91	7954.66	36854.8	53397.9	74664.9	90707.6	93679.8	108617	58525.5	61585.5	91268.6	88435.1	50821.7	56099.9	62442.7	873.49	12986.6	7205.21	91115.2	9204.76	43036.5	19794.1	25980.3	25119.3	43507.4	5166.79	66524.6	16832	12671.6	7339	10882.4	12289.1	7277.7	24675.2	13326.3	61673.6	168613	56916.7	8275.1	27656	65788.6	24665.1	35063.9	41385.2	31749	91421.9	88019.6	74607.6	51593.6
K00141	99.67	70.5	1253.62	1403.38	37	9	35	5	32	28.33	0	4	0	27.33	0	0	0	0	20	0	58	0	35.29	0	0	0	126	0	0	0	5	113	42	57.29	42	2	15	66.43	0	0	115	31	5	74.5	32	70	437.07	74.86	189
K00145	41244.2	38027.2	98587	67424.2	112733	113212	120198	119352	82029.2	80095	105355	114049	59738.9	75554.1	73604.9	9262.84	40965.2	63692.5	103593	21379.3	83954.2	13854.5	32759.6	28391.2	27394.7	10562.5	81031.7	75985.7	102042	65052.6	46159	72734.8	70963.4	50235.3	33327.3	69475.4	179954	82294.7	61116.1	68208.9	97181.3	45673.3	40137.9	61237.3	110660	113036	127796	92769.8	92542.8
K00146	225.2	190.6	4515.07	721.77	438	75	84	78	187	63	62	101	28	168.83	46	0	0	0	0	0	14	0	31.05	0	2	0	32.25	9	14	12	0	6	0	83.5	46.67	34.25	110.45	115.2	26	8	394	59.2	27	101.67	119.5	310	585.5	122.5	164
K00147	41051	38224	93434.3	49790.3	111713	109694	115512	119874	78538.6	77162.5	103782	108339	59240.8	68503.2	72335.3	9494.84	53408.4	65596	103503	21269.3	84106.4	71663	32748.1	55097.9	31379.7	12291.8	79971.7	76934.7	103951	66005.6	81117.9	74132.2	76744.4	53193.1	37142.8	68764.7	181083	98360.8	65812.6	86359	97395.5	52015.1	72030.9	59680.7	114738	113540	127384	91697.9	89941.3
K00148	1030.22	555.66	2542.61	2748.06	78	29	35	12	69	25	78	185	68	60.83	10	0	11	3	0	0	14	0	44.14	0	0	15	4.25	0	0	0	35	3	0	152.79	12.81	25.25	71.08	37.83	3	5	61	30	5	137.67	29	181	353.5	66.48	276.83
K00150	3322.33	2395	10646.8	3801	198	111	90	55	163	68.33	51	46	8	181	65	0	11	7	0	0	23	0	9.8	0	0	18.67	336	4	6	0	52.33	9	0	44	63	30	192.17	76.2	4	26	394	51	11	215	41	363	326	41	104
K00151	258.87	227.43	2597.44	2765.77	561	89	349.5	155	294	78	106	117	102.5	187.83	127	0	116	102	25	0	51	69	61.05	11	1	181	143.25	13	18	17	126	113	48	253.5	134.67	88.75	43.15	378.87	31	61.5	387.17	267.2	60	735.83	110	1942.83	646.5	370.33	987.83
K00152	0	0	0	0	0	0	0	0	0	0	0	0	0	0	0	0	0	0	0	0	0	0	0	0	0	0	0	0	0	0	0	0	0	0	0	0	0	0	0	0	0	0	0	0	0	0	355.75	0	0
K00153	306.34	123	850.51	3180.38	490	162.5	271	338.5	313	120	135.5	202.5	85.5	458	239	0	0	0	4	0	51	0	9	0	0	0	21	0	5	6	10	0	0	68	57.67	103.5	25	0	0	6	101.5	48.83	0	145.67	39	143	196.5	159.5	261.34
K00154	14249.3	8061.45	25563.8	25368.2	74123.1	91125.7	92784.1	108851	61356.7	61446.9	94903.1	89944	50887.7	54900.9	63596.8	9076.84	40602.9	62079.3	102657	20092.3	45658.7	14536.4	30700.4	28455.1	27453.3	10285.3	75482.5	73733.5	94829.1	60728.1	43209.7	72538.2	33894.9	41800.2	29151.5	52885.6	176386	78634.5	56496.1	63155.3	78865.8	37516.2	38371.6	48899.2	103717	94511	95363.4	76933.3	65193.3
K00156	1518.83	2279.69	6691.18	24188.4	801	215.5	473.83	398.5	428.5	177.16	195.33	287.5	199.67	534.99	268.83	0	1.43	19.5	8	0	127	0	65.15	0	0	0	123.25	9	70	18	19	25.33	35198.2	246	540.15	174.42	173.01	149.93	45	112.67	475.17	164.86	32	1862.67	118	1316.34	1483.1	569.12	4200.58
K00158	227.58	357.58	244	26628.4	5.8	2	0	6.2	1.8	0.6	25	7.5	0	0	1.4	0	58.35	81.7	15.5	0	112.67	25.1	16	88.05	2.4	118.3	40	42.2	166.6	75	106.1	21.75	104.2	2840.67	62.3	0	14.8	24.67	99	53.25	53.4	23.2	23.4	95.6	91.49	8.6	98	8.6	27.4
K00161	23810.9	22635.5	54360.2	46042.7	37402.9	18654.5	28899.9	9166.95	17807.4	7404.68	7174.33	16393	3352.43	19681.6	6711.36	41.83	4708.12	1394.57	3492.99	689	2524.74	7193.36	2460.02	17930.7	11428.5	4244.68	4454.66	2582.23	4390.02	2446.5	4168.36	9096.77	2256.07	8145.11	5332.62	15923.3	8482.34	7192.89	3085.16	8047.58	53924.6	13367.3	6375.3	14885.7	7984.27	18995.5	38737.8	13554.5	28471
K00162	23275.9	21989.8	52652.2	45833.7	33605.9	17344.8	25026.6	8568.95	16131.1	7146.68	6340.33	15406	3076.43	18466.6	6342.36	41.83	4697.12	1394.57	3489.99	675	2524.74	7190.36	2443.02	17930.7	11428.5	4219.68	4405.66	2575.23	4390.02	2436.5	4153.36	9096.77	2249.07	8011.11	5185.62	15704.6	8322.01	7112.89	3074.16	7941.58	53547.9	13261.3	6298.3	14627.7	7893.27	18476.9	38166.8	13229.5	27579
K00163	19991.9	15218	37399.3	36879.5	76304	93041.8	94511.9	110757	62105.8	62373.4	95471.3	91137.2	51862.4	56281.2	64265.5	9093.84	40517.3	62062.8	103128	20122.3	47390.7	13789.4	32333.1	28245.1	27336.3	10289.3	77734.2	73657.5	94804.1	60671.1	43123.7	72316.2	69073.1	45114.7	29806.1	53295.6	176421	79289.1	56566.6	63506.8	78348.1	38565.7	38288.2	50915.1	104283	99263.7	96998.9	79736.7	69156.2
K00164	33445	28518.7	55643.6	62606.2	97606.2	104450	110275	115313	73075.7	67863.5	99562.3	103440	53824.7	68978.9	67445.9	9106.84	40698.7	62278	103255	20257.3	47976.2	13890.5	32694.1	28344.2	27338.7	10657.5	79646	73715.7	94971.2	60772.6	43448	72349.4	69155.4	48291.2	32253.1	67172.2	183345	82024.3	57324.1	67461.9	98487.8	48110.9	39880.6	60179	107622	108639	126818	88770.5	87561.1
K00166	7441.29	11031.7	13757.7	28773.5	7491.81	5392.3	7061.58	2648.08	2766.18	1296.18	1540.58	2372.58	1262.67	4066.05	1051.28	0	513.35	452.7	2446.39	43.88	758.51	658.35	252.68	1149.05	694.4	411.21	503.5	985.08	1668.1	974.5	1062.73	337.87	787.82	1164.27	1199.65	760.47	895.33	1744.12	1005.62	1362.38	6654.72	1533.9	851.15	5312.93	1994.96	4604.93	8063.51	4297.97	5111.39
K00167	7460.29	11076	14024	28773.5	7566.81	5401.63	7094.25	2666.08	2800.85	1309.18	1571.58	2392.58	1271.67	4099.05	1077.28	0	513.35	452.7	2446.39	43.88	758.51	658.35	252.68	1149.05	694.4	411.21	503.5	985.08	1668.1	974.5	1062.73	337.87	787.82	1185.27	1206.65	780.8	894	1746.12	1005.62	1362.38	6650.05	1521.9	854.15	5312.93	1994.96	4620.26	8095.51	4350.97	5111.39
K00169	7974	9314.25	16032.2	1099.65	22039.4	9470.07	9515.75	6555	10578.4	11646	5920.04	13848.8	6497.18	6608.61	6690.6	254	12186	1746	90	28	582	57254	300.5	25684	3302	1803.67	1199.25	73	426	182	34265	1181	5215	2428	5271.5	4724	2113.58	16826.8	3970	18745.5	8224	8125	32318	4293.25	3927.5	7259.83	3381.5	4835.75	7976
K00170	6889	9156.25	14967.1	370.79	15470.2	9139.5	8229.75	3904	9559.25	11459	5671.75	13496.8	5938.75	6236.75	6217.17	10	17	24	70	24	136	0	122.5	6	9	96.67	950.25	12	5	100	15	2	137	1242	501.5	4399	824.58	635.25	30	647.5	4780	914	467	2502.25	486	3794.83	1481	4150.25	5053
K00171	146	206.25	2967.75	36.79	1812.25	278.5	886.75	349	923.25	148	247.75	334.25	243.75	344.75	436.17	0	0	0	9	4	0	0	1.5	0	0	0	13.25	0	0	3	0	0	0	102	44.5	241	108.58	83.25	6	15.5	1219	52	25	159.25	130	407.33	259	317.25	213
K00172	7570	9008.25	15718.2	889.65	20259.4	9200.07	8643.75	6208	9666.39	11502	5683.04	13517.8	6255.18	6278.61	6260.6	254	12175	1746	86	24	582	57254	300.5	25684	3302	1785	1183.25	73	426	179	34250	1181	5215	2336	5243.5	4483	1985.58	16766.8	3964	18731.5	7028	8104	32295	4163.25	3801.5	6865.83	3129.5	4541.75	7819
K00174	10136.4	13457.2	56848.9	30261.8	22972.9	12032.6	15377.8	5917.75	14015.6	16391.8	7498.54	19863.2	6691.68	13037.1	7562.75	10	533.75	75.5	74	43	263	5.5	194	24.25	9	186.17	1328.75	12	48.5	108	69.5	82.91	167	2301.64	1124.34	5214.5	1252.07	1391.32	114	1189.25	7831.67	1950.16	966.5	6026.58	1032.25	7784.32	4244.75	7383.5	9585.64
K00175	10112.4	13443.2	56286.7	30261.8	22688.9	11976.6	15236.8	5884.75	13931.6	16387.8	7463.54	19807.2	6658.68	12991.1	7539.08	10	533.75	75.5	74	43	263	5.5	194	24.25	9	186.17	1328.75	12	48.5	108	69.5	82.91	167	2306.21	1126.34	5207.5	1242.74	1384.32	114	1189.25	7706.67	1963.16	951.5	6031.58	973.25	7680.99	4230.75	7386.5	9561.64
K00176	166	531.95	4480.23	1778.7	1109.39	221.07	683.75	107.5	617.39	44	121.04	251.75	91.18	262.61	85.03	0	503	0	0	0	50	0	38.5	0	0	0	43.25	0	2.5	4	0	31.83	0	63.5	23.17	37	54.91	50.82	7	55	346	115.33	20	61.25	141	269.16	163.5	131.25	280.76
K00177	210	565.95	4919.23	1778.7	1027.39	190.07	645.75	97.75	575.39	30	116.04	238.75	80.18	269.61	89.41	0	503	0	0	0	50	0	38.5	0	0	0	43.25	0	2.5	4	0	31.83	0	53.5	23.17	37	60.91	50.82	7	55	308	115.33	20	59.25	141	228.16	168.5	131.25	281.64
K00179	1430.5	989.25	3295.58	1277	488	121.5	304.5	156.5	245.5	45	74.5	113	22.5	214	47.77	0	251.5	0	0	0	13	0	3.5	0	0	0	36	9	15.25	14	10	16.08	0	42	55.17	30.5	84.99	53	25.5	52	267.75	108.83	26	117.5	88.75	271.99	379.75	132.25	516.76
K00180	1436.5	1005.25	3521.25	1341	454	109	286	142	222	40	62	103.5	17	186	35.77	0	251.5	0	0	0	13	0	3.5	0	0	0	27	9	15.25	14	10	16.08	0	42	48.67	24	84.99	53	25.5	49	251.75	108.83	26	115	88.75	259.99	374.25	117.75	502.76
K00183	0	0	35.67	0	0	0	0	0	0	3.33	0	0	0	0	0	0	0	0	0	0	0	0	0	0	0	0	0	0	0	0	0	0	0	0	0	0	0	0	0	0	0	0	0	0	0	0	0	0	0
K00184	16949.7	16225.3	24162.1	3338.49	26534.5	15934.7	20325.7	6441.55	12609.3	6349.33	4780.2	14056.5	3050.5	15513.8	3806.39	13	3	6.5	115.5	119	635	0	297.5	0	0	21.01	1854.5	5	34	12	143.16	53.5	45	1623.5	1996	2384.84	881.15	1455.83	104	1232.01	12238.2	2341.83	715	5572.51	1501.2	7231.67	7604.25	5433	9700.87
K00185	16781.7	15941.3	22291.3	3267.49	26286.5	15899.7	20247.7	6415.3	12506.3	6331	4747.2	13995.5	3025.5	15450.8	3778.01	13	3	6.5	115.5	119	566	0	297.5	0	0	21.01	1850.5	5	34	12	143.16	53.5	45	1576.5	1920	2338.51	812.15	1392.83	90	1228.01	12020.9	2320.83	706	5244.51	1445.45	6920.34	7347	5341.25	9319.99
K00186	14	0	194.33	0	104	31	42	10	42	14	5	13	11	7	0	0	0	0	0	0	0	0	0	0	0	0	0	0	0	0	0	0	0	10	0	0	7	0	0	0	45	0	0	8	0	41	0	0	23
K00187	1245	767	658.33	79	104	36	42	10	42	14	7	13	11	16	0	0	0	0	0	0	0	0	0	0	0	0	0	0	0	0	0	0	0	10	0	0	7	0	0	0	45	0	0	8	2	41	0	0	43
K00188	1245	767	518.33	79	0	5	0	0	0	0	0	0	0	9	0	0	0	0	0	0	0	0	0	0	0	0	0	0	0	0	0	0	0	0	0	0	0	0	0	0	0	0	0	0	2	0	0	0	0
K00189	0	0	0	0	0	0	0	0	0	0	2	0	0	0	0	0	0	0	0	0	0	0	0	0	0	0	0	0	0	0	0	0	0	0	0	0	0	0	0	0	0	0	0	0	0	0	0	0	20
K00192	18	31	276.99	0	0	0	0	0	0	0	0	0	0	0	0	0	0	0	0	0	0	0	0	0	0	0	0	0	0	0	0	0	0	0	6	0	0	0	0	0	0	0	0	7	0	0	0	0	0
K00193	18	31	291.33	0	0	0	0	0	0	0	0	0	0	0	0	0	0	0	0	0	0	0	0	0	0	0	0	0	0	0	0	0	0	0	6	0	0	0	0	0	0	0	0	7	0	0	0	0	0
K00194	20.5	49.25	512.33	0	14	7	4	0.5	0	0	10	0	0	5	0.67	0	251.5	0	0	0	17	0	0	0	0	0	6	0	1.25	2	0	10.75	0	0	6	0	9.33	7	0.5	0	7.75	7	1	7	0	12.33	14	2	20
K00195	18	31	269.66	0	0	0	0	0	0	0	0	0	0	0	0	0	0	0	0	0	0	0	0	0	0	0	0	0	0	0	0	0	0	0	6	0	0	0	0	0	0	0	0	7	0	0	0	0	0
K00196	12.5	7.25	262.5	106	11	10	11	0.5	9	0	2	0	0	4	0.67	0	251.5	0	0	0	0	0	0	0	0	0	9	0	1.25	2	0	10.75	0	0	0	0	9.33	0	0.5	6	26.75	17	1	0	0	10.33	0	4	20
K00197	28.5	79.25	783.83	0	14	7	4	0.5	4	0	10	0	0	5	0.67	0	251.5	0	0	0	0	0	0	0	0	0	3	0	1.25	2	0	10.75	0	0	6	0	9.33	7	0.5	0	7.75	20	2	12	6	19.33	14	2	20
K00198	7.5	64.75	638.09	101.29	21	12	5.5	1.5	6.5	0	16	0	0	9	2.01	0	754.5	0	0	0	0	0	0	0	0	0	4.5	0	3.75	6	0	32.25	0	37.57	3	2	27.99	24	1.5	12	32.75	24	1	0	0	30.99	28	8	40
K00200	179.83	71.5	3323.18	95.66	169	26	98	35	51.67	1.5	27	37	6	39.16	16	0	0	0	0	0	63	0	0	0	0	0	1.5	0	12	0	0	0	0	28.5	71	28	47.5	50	8	5	106.67	35.5	2.5	251	10	193.5	118	91	370
K00201	128.83	59.5	2736.84	95.66	126	21	78	20	46.67	1.5	24	27	3	39.16	16	0	0	0	0	0	55	0	0	0	0	0	1.5	0	8	0	0	0	0	28.5	61	28	47.5	42	8	5	95.67	19.5	2.5	248	10	193.5	118	62	359
K00202	170.83	60.5	3215.51	95.66	169	26	98	35	51.67	1.5	27	37	6	39.16	16	0	0	0	0	0	63	0	0	0	0	0	1.5	0	12	0	0	0	0	28.5	71	28	47.5	50	8	5	106.67	35.5	2.5	251	10	193.5	118	91	370
K00203	22	31	334.99	0	0	0	0	0	0	0	0	0	0	0	0	0	0	0	0	0	0	0	0	0	0	0	0	0	0	0	0	0	0	0	6	0	0	0	0	0	0	0	0	7	0	0	0	0	0
K00204	4	0	0	0	0	0	0	0	0	0	0	0	0	0	0	0	0	0	0	0	0	0	0	0	0	0	0	0	0	0	0	0	0	0	0	0	0	0	0	0	0	0	0	0	0	0	0	0	0
K00205	17	20	241.99	0	0	0	0	0	0	0	0	0	0	0	0	0	0	0	0	0	0	0	0	0	0	0	0	0	0	0	0	0	0	0	6	0	0	0	0	0	0	0	0	7	0	0	0	0	0
K00207	0	11	15	0	0	0	0	0	0	0	0	0	0	0	0	0	0	0	0	0	0	0	0	0	0	0	0	0	0	0	0	0	0	4	0	0	0	0	0	0	0	0	0	0	0	0	0	0	0
K00208	29758.7	23617.1	70259.3	43799.3	91844.1	99437.6	106723	109647	68274.7	64758.3	94524.9	95561.8	51258.2	65967	64118.9	880	6466.78	5151.2	82677	8845	43860.3	743.1	27171.4	316.05	8126.4	1399.21	70280.8	9742.2	1514.6	877	1518.34	845.58	36488.4	27566.1	12794.6	72971.8	172905	50012.6	2522	21427.1	54957.8	29786.1	24946.6	46417.8	23779	99533	125788	82764	71349.6
K00209	6773.22	4663.34	15142.9	25068.5	9728.11	3644	6362.49	6672.26	8343.44	6471.42	6302	8824.47	2491.1	4334.19	4734.47	23342.7	39291.1	68707.8	24839.6	31021	5383.11	22261	7364.35	52941.6	41833.2	13521.6	22160.1	67168.9	98651.4	62810.9	46529.9	80950.8	36217	24206.1	23256.2	4466.7	13740.4	37097.2	57741.5	51589.8	71053.7	27171.3	21192.7	20192.6	89054.8	21784.1	45940	16300.5	36868.3
K00210	131	181	1353.91	214	20	5	18	4	9	0	2	6	0	6	0	0	0	0	0	0	15	0	0	0	1	0	0	0	6	0	43	5	0	158	28	3.67	2	425	7	0	18.67	410	0	530	22	3184.67	167.33	292	74.5
K00211	0	0	347	0	0	0	0	0	0	0	0	0	0	0	0	0	0	0	0	0	0	0	0	0	0	0	0	0	0	0	0	0	0	0	0	0	22	14	0	0	0	0	0	0	0	7	0	2	0
K00213	0	32	146	0	27	4	18	0	3	0	6	0	0	12	3	0	0	0	0	5	9	0	0	0	0	0	4	0	0	0	0	0	5	0	4	0	0	0	0	0	0	0	0	3	0	4	23	0	39
K00214	206.5	289	4420.5	3194	149	93	90	39	137	65	42	31	8	158	65	0	0	7	0	0	23	0	7	0	0	0	336	4	0	0	0	9	0	19	50	30	128.17	74	0	20	332	40	6	208	28	324	224	32	85
K00215	45093.8	41833.3	105296	75388.1	121919	115365	122484	123409	84803.6	82157.5	106280	118502	60517.8	78181.1	74796.7	9506.84	54015.7	65522	103671	21389.3	84868.9	71177.5	33146.1	54080.2	30687.7	12469.2	81544.7	76066.7	102526	65175.6	80614.5	73928	76300.4	57277	38495.3	72129.2	185796	99882.3	65574.6	88573.9	107128	57698.1	72471.6	66855.9	115626	118062	131271	94271.9	97478
K00216	88.2	95.6	1218.09	20637.6	122.38	52.5	136.96	32.38	129.75	4.08	2.12	81	0	42.38	8.92	0	1.43	0	4.5	0	14.33	0	10.04	0	0	0	45.58	0.5	6	0	22	0	35191.2	36.04	24.88	7.5	66	35.97	8	9.38	262.04	64.95	9.5	324.33	46.25	144.12	542.8	63.19	264.42
K00217	47	10.17	895.75	147.55	56	25	0	23	32	0	0	15	0	26	0	0	0	0	0	0	0	0	0	0	0	0	0	0	6	0	7	0	0	0	0	0	14	8	7	0	48	0	5	63	4	66	56	23	98
K00218	206.5	289	4576.5	3301	149	93	90	39	137	90	42	31	8	158	65	0	0	7	0	0	23	0	7	0	0	0	336	4	12	0	0	9	0	19	50	30	128.17	74	0	20	332	40	6	208	28	324	224	32	85
K00219	13565.1	8513.47	27045.1	6350.99	10529.2	5720.94	7361.72	6317.89	7619.07	3127.74	6368.47	8832.79	2332.84	5130.02	4579.27	8238.84	34496.3	57193.3	20686.8	11527.3	4922.18	13172.4	5830.63	28028.1	19213.3	9336.32	11235.2	64032.5	93604.6	59955.1	42089	73213.2	67985.1	23722.8	22089.3	13181.7	13304.4	33106.1	54976	46868.5	57165.9	26651	15782.5	18956.2	84347	24670.2	65376.1	21918.7	39292.3
K00220	565	504.5	7654.89	1099.5	3494.5	984.5	3184	919.5	1638	291.83	710.5	755	237.5	1163.5	567.5	0	4	19.5	92	27	423.5	7	225.5	0	0	2	367.5	13	13.5	12.5	55	33	14	1481.5	1022	10265	1948.5	1033.67	133.5	971.5	4487.5	4187.5	542.5	3144	948	7855	23429	5381	10753
K00221	497.33	179.33	26	0	33	9	14	0	26	0	0	0	10	0	10	0	0	0	0	0	0	0	0	0	0	0	0	0	0	0	2.33	0	0	0	0	8	0	0	0	0	0	0	0	0	0	0	0	0	0
K00222	0	28	90	0	0	0	0	0	0	0	0	0	0	0	0	0	0	0	0	0	0	0	0	0	0	0	0	0	0	0	0	0	0	4	0	0	0	0	0	0	0	0	0	0	0	0	0	0	0
K00226	569.58	702.58	6229.25	29793.1	2771	456.5	1343	495	1254	199	320	587.5	319	438	501.67	0	12.25	13.5	8.5	4	22.67	2.5	0	7.25	0	13.5	32	0	35	3	110	19.08	57	3101.07	68.67	279	132.33	214	47	38.75	1715	97.33	51	1114.75	363	986.33	695.4	1890	402
K00227	182.7	74	225.17	0	15.43	165.4	4	19.8	0	0	9.2	0	0	30.93	0	0	0	0	0	0	0	0	0	0	0	0	7	0	5	0	0	0	0	8	0	4	0	28.5	0	1.67	0	0	0	1.17	54.2	9.5	37.5	5	4
K00228	27595.9	20872.2	50674	37051.1	90894.9	99535.7	104105	113067	71103.6	66859.9	98510.8	101529	52772.2	66052	66566	9106.84	40524.3	62076.3	103147	20241.3	47656.2	13796.4	32549.1	28245.1	27336.3	10293.3	79633.5	73673.5	94807.6	60686.6	43237.9	72339.2	69102.1	45055.2	31892.1	66595.1	183205	81743.8	57195.1	67188.1	96323.9	47511.7	39713.2	59160.1	107240	106097	125415	87351.3	84408.2
K00230	4142.93	936.13	5887.13	23426.3	5934.3	2094.38	3302.1	4937.46	4983.97	2677.25	4863.49	3487.63	1552	1919.04	3439.88	8238.84	34915.3	57633.3	25269.1	11572	5464.53	14285.9	5774.74	30128.1	20596.3	9359.23	10992.5	65853.7	96465.1	61674.1	43307.5	72143.4	68892.4	25008.8	21617.8	3152.19	11977.9	33124.4	56457.5	48137.9	50657.2	23971.7	16343	14427.1	86048.9	16699.2	38702.3	12446.2	32501.5
K00231	2656.75	3742.62	15845.8	30013.7	5174.3	1523.17	3187.33	2369.7	2419.3	1115.1	972.5	1593	1314	1879	1433.9	0	174.35	208.7	84	25	287	94.1	74	99.05	2.4	365.12	281.5	46.2	177.6	104	235.1	16.75	58.2	688.14	577.64	1101.67	839.63	693.33	282	916.42	4377.74	1466.53	348.9	2622.37	926.63	1801.61	2896.5	1642.1	2831.81
K00232	560.84	610	1858.84	3076.67	1216	1404	818.5	492.5	494.5	142.5	264	300	138	828.5	288	1	0	0	4	0	51	0	9	0	0	0	25	0	5	6	6.5	0	0	54	84.17	134.5	97	44.5	0	30	387.5	90.5	2.5	221.67	48.5	356	255	299	418
K00239	45658.3	44402	104038	70046.9	122849	115309	123003	122705	85313.4	81946.5	106244	118479	60590.2	77407.5	74614.4	9360.84	52884.7	64031	103322	20288.3	48536.2	71147.5	32933.1	54032.2	30640.7	12472.9	81126.7	73792.7	95413.2	60963.6	77735	73555.8	74395.4	48879.3	37732.9	72094.9	185671	99009.1	61323.1	86280.4	106481	56290.1	72246.6	65096	111648	116729	131277	94197.4	96334.6
K00240	43663.5	40908.4	101713	68317.1	116163	114920	121597	120053	84201.7	81780.5	105976	118079	60072.7	77013.9	74133.9	9116.84	40715.7	62309	103297	20284.3	48100.2	13893.5	32755.1	28354.2	27347.7	10762.2	80873.5	73731.7	94986.2	60881.6	43478	72379.8	69317.4	47696.3	32942.8	71769.9	184386	82800.3	57376.1	68180.9	103001	49043.1	40395.6	63130	108211	113239	129313	93448.3	93295.9
K00241	36721.2	30494.8	84813.8	67408.7	103934	106205	114985	116513	76226.3	68418.5	100659	105009	54492.5	71039.9	68563.5	9106.84	40709.7	62285	103245	20268.3	47953.2	13893.5	32671.1	28344.2	27338.7	10684.2	79972	73719.7	94981.2	60781.6	43478	72374.8	69155.4	46574.3	32446.8	67754.4	183789	82284.3	57354.1	67550.9	100699	48208.6	39974.6	60843	107984	110125	128137	89765.4	88433.6
K00242	19591.7	15283.4	35596.7	33658.2	77752.2	93046.3	95542.6	110231	62780.4	62044.9	95791.6	91064	51253.2	56698.9	64376	9093.84	40532.3	62062.8	103100	20133.3	47320.2	13796.4	32350.1	28245.1	27336.3	10306	77701	73664.5	94788.6	60683.6	43141.7	72282.2	69052.1	44666.7	30476.8	64941.6	182239	80305.5	57023.1	65502.8	85732.9	44876.9	38977.2	54045.6	105918	103081	120190	84303.7	78219.8
K00243	25041.6	18109.1	30144.2	37181.2	28268.5	12236.8	16712.9	10959.6	15242.5	7812.96	8631.81	15528.5	3688.35	13943.6	6116.84	8495.84	46719.3	59001.5	20723.8	11604.3	5584.07	70436.5	6134.04	53794.2	22507.7	11156.5	12682.7	64103.7	94120.9	60047.1	76473.2	72807.5	38200.1	27604.5	27369.6	4845.49	13611	49444.1	58939.6	65596.4	57430.1	32259.6	47763.6	22580	88155.1	26527.5	47866.7	18522.2	42026.2
K00244	4395.76	1019.2	7684.81	9153.3	10513.8	2154.88	3789.6	7092.21	5069.47	2627.87	4860.99	3475.13	1817	2020.04	3434.52	8482.84	46775.8	59135.3	23040.7	11540.1	6019.15	71224.6	6114.74	54826.1	23236.3	11018.3	11538	65038.4	95605.1	60897.6	77058.1	73178.3	73942.8	25790.8	26177.3	3166.19	13256.5	48931.1	59612.5	65552.7	51953.2	31061.1	47778.3	16376.9	88307.2	20028.1	40737	12729	35994.3
K00245	3250.76	649.63	6386.63	2707.81	5294.8	1951.88	3025.1	4605.96	4742.47	2446.49	4776.99	3320.63	1498.5	1722.04	3229.85	8238.84	34237.3	57157.3	20631.3	11508.3	4722.77	13157.4	5690.74	28028.1	19212.3	9264.32	10866.5	63995	93508.1	59897.1	41795.7	71537.2	67917.1	24284.8	20947.8	2996.19	11754.2	31855.9	54834	46378.4	45245.8	23023	15275.5	14004.6	83594.1	16498.5	37818.8	11980.6	31203.3
K00246	3305.26	649.63	6391.83	2707.81	5391.8	1988.88	3053.1	4708.96	4765.47	2537.87	4788.99	3350.63	1498.5	1762.04	3274.95	8238.84	34576.3	57395.3	22950.2	11540.1	5110.65	13721.6	5732.74	29078.1	19904.3	9311.32	10933.5	64924.4	94986.6	60785.6	42534.1	71840.3	68404.8	24622.8	21272.8	3040.19	11889.2	32518.4	55652.5	47260.7	47903.2	23482.1	15808.3	14216.9	84835.4	16613.8	38213.5	12144	31897.4
K00247	3180.26	625.13	5219.26	2609.81	5158.8	1903.38	2982.1	4502.96	4685.47	2355.11	4750.49	3276.13	1495	1670.54	3183.08	8238.84	33898.3	56919.3	18312.4	11476.4	4334.89	12593.1	5648.74	26978.1	18520.3	9217.32	10782	63065.6	92029.6	59008.6	41057.3	71234.1	67429.5	23922.3	20619.8	2943.19	11591.4	31160.9	54009.5	45481.7	42520.9	22541.9	14738.8	13755.9	82331.9	16331.9	37372.7	11795.7	30416.7
K00248	6777.34	5171.28	16241.3	7567.82	73311.9	90374.7	89985.2	107827	55851.8	59682.6	89890.3	83111.4	49909.9	53618	60493.1	1082	18805.5	6710	82111	8592	41847.3	57947	25242	25906	11417	2903.91	65104.2	9680	1603.25	840	35565.8	1888.08	6171	20936.6	13053.6	49986.3	165413	62770.3	5622.5	34823.5	33032.9	22215	54790	37018.4	23578.2	82166.3	56758.1	68786.1	38078.1
K00249	20552.6	15858.2	68156.6	23159.4	153145	181411	189517	213868	119235	119539	182639	172675	99607.7	112294	124070	1676	13088	10243	164530	17244	84151	1957	50931.5	1499	16948	2550.69	130986	20169.5	3871	2445	3430.75	1981	2834	41538.3	18735.2	120268	332218	95742.8	4205.62	35098.9	75140.3	33558.6	47411	73226.7	42739.2	169872	142894	139935	85308.4
K00252	19578.8	12711.9	24966.3	37056.7	84493.9	96240.1	100676	109330	65212.8	64715.5	93322.7	98182.7	51817.5	63747.8	63199	851	6647.75	5177.5	84513.4	8759.88	42226.7	1205.75	25338.5	1281.25	8816	1123.84	66678.8	10562.4	2691	1656.5	2127.62	1088.37	1648.62	22642.5	10785.8	61005.2	166326	48799.7	2584.5	18812.8	42671.7	19218.4	24346.8	40290.4	22493.9	88969.7	82015.4	74818.5	51855
K00253	6826.12	7146.1	19307.8	4610.03	72230.1	89980.8	92502	107293	57358.9	60676.7	90769.8	87728.2	50339.2	54541.7	61778.4	878.66	11845.3	6468.84	88383.4	9178.88	43198.5	13330.6	26977.1	21399.7	31468.3	4741.66	66992.8	14376.5	8836.64	5095.5	7570.88	11585.2	4267.96	23124.6	11772.4	60202.4	166942	52966.1	5946.94	23554.6	65740.3	21116.4	31156.2	39112.9	27295.8	87293.8	82772.6	73290.8	47996.9
K00254	32303.8	26227.2	53212.2	40961.4	96288.6	104230	109544	115137	72761.4	67807.4	99402.5	103298	53800.9	69108.3	67369	9106.84	40535.3	62076.3	103187	20248.3	47701.2	13796.4	32531.1	28245.1	27336.3	10316	79503.7	73666.5	94813.6	60689.6	43273.9	72352.7	69097.1	48026.2	32132.3	66718.7	179964	81567.6	57076.1	66562.6	93401.8	46726.1	39536.7	58558.1	106911	108499	125935	88133.7	86526.2
K00255	439.41	165	1482.41	612.47	703.75	230	484.25	438.25	395.5	141	180	252	102	559	283.5	0	0	0	0	2	51.66	0	12.2	0	0	0	6	0	0	6	18.75	8	4	125.5	162.5	135.25	98.5	271	17	24	303	302	15	1207.75	99	1871.25	849.25	418	1284.99
K00256	76	22	1278.5	299.83	15.5	16.67	19.33	0	19.67	0	9	0	44	12.67	0	0	0	0	1	0	0	0	0	0	1	0	0	0	0	0	26.5	3	0	1	0	0	2.5	5.5	0	0	19.67	18	3	0	0	15	48	10	5.5
K00257	67002.8	47432.1	105896	73301.9	498413	627637	637337	741006	402409	420082	633310	595333	346078	383034	428104	13998.5	62677.8	55310.4	585715	70926.3	292313	29251.3	179956	47508.6	98841	19865.8	464858	127498	93125.3	61359.1	50396.2	32483.9	38505.4	162828	79304.3	390721	1.16517e+06	359464	62658.1	162579	281530	133717	182760	249306	219201	579608	500829	492136	292799
K00259	33906.7	31795	78900.9	66811.5	51208.5	25073.8	33197.5	16863.8	31799.8	21094.8	17089.1	36043	11753.6	24941.4	14956.3	8291.84	37677.8	58062	23565.3	12317.3	7189.9	14880.5	8169.2	43424.2	19378.7	13007.5	17546.2	65331.7	95716.2	61249.1	43904.5	77580.8	34102.1	30708	26582.6	20465.2	16336.4	37400.1	56370.6	51956.1	91533.3	33198.7	18897	33290.2	88824.7	40728.4	76046.5	30630.7	65606
K00260	1837.33	2829.15	3513.61	50669.8	23.8	2	12	9.95	4.8	0.6	0	0	0	9	1.78	0	436.6	222.2	16	0	0	96.6	0	106.3	2.4	373.71	13	46.2	147.85	82	206.6	24.25	53.2	116.14	58.8	20	157.8	167	118.5	106.5	76.15	84.2	93.4	79.15	110.63	91.6	600.5	150.6	46.28
K00261	22545.3	21882.7	37726.7	8659.76	92624.8	105431	104893	110538	68900	72893.2	96854	101740	56061.5	63430.3	66898.2	849	6308	4946.5	82092.5	8635	41216.5	624	24979.6	223	8132	1218.35	66135	9638	1207.5	854	1145.83	736	36461.2	22089	9844.84	54573.3	165621	47365.2	1703	17750.3	37101.3	18071	23450.5	37614.3	20856.1	87056.8	77159.9	74291.2	48660.1
K00262	13803.5	12451.2	22631.7	16570.6	11883.9	4757.86	7735.37	3013.55	7712.97	4844.45	2697.66	10305.1	1396.67	9168.6	2304.54	13	279.43	22.5	83	105	490.46	8	289.03	0	1	31	1972.58	27	108.25	20.5	245.91	167.91	35576.2	9431.02	1373.42	1932.38	1254.27	1802.92	157.12	1414.17	9100.3	2748.18	616.67	5060.71	1427.64	5320.7	7019.52	3166.91	7021.96
K00263	11139.4	10544.4	19588.7	5014.9	8516.88	4645.1	5261.25	2927.88	4939.49	2847.18	1907.07	9657.08	1912.6	4843.84	1720.21	12	750.6	437.7	2495.89	142.88	1026.51	655.85	431.18	1134.8	695.4	389.71	1795	1018.08	1719.1	1019.5	1157.06	1931.12	594.82	1653.27	2113.68	1489.8	1383.24	2783.85	1200.62	2571.47	20078.5	3624.4	1149.65	8801.6	2796.91	7522.93	9337.25	5304.93	10262.1
K00264	0	0	0	0	0	0	0	0	0	0	0	0	0	0	0	0	0	0	0	0	0	0	0	0	0	0	0	0	0	0	0	0	0	0	0	0	0	0	0	0	0	0	0	0	0	0	0	2	0
K00265	28328.7	26018.8	52029.7	61655.2	91602.1	100776	105061	115435	70625.1	63215.7	98247.8	94588.5	52617	61480.4	66928.6	9627.67	52936.4	76029.7	107687	20744.3	49559.3	24453.1	35123.3	48468	39694.4	18817.5	80844.6	127795	169986	111158	78129.3	87589.4	95930	62486.2	47894.4	65527.4	187380	105728	102323	101798	113218	60922.2	50740.9	65414.4	174065	115113	151590	94684.9	103925
K00266	41259.7	35532.5	96643.8	70170.9	115493	109486	117592	123036	84040.9	79664.4	105400	113654	59536.8	73266.1	74267.7	10040.7	65758.9	79308.7	108201	21979.3	86810.3	81996.1	35917.9	74274	43082.4	20653.9	84189.4	130202	177540	115583	115282	89307.9	102844	67279.2	55461.4	80630.8	191638	124519	110733	123990	126782	74529.2	84321.4	74902.9	182893	130669	179340	105310	127286
K00270	40.33	4	243.33	141	0	0	0	7	0	0	0	0	0	0	0	0	116	100	5	0	0	69	0	11	0	181	0	4	0	5	98	0	6	0	0	0	0	94	6	46	0	0	43	0	14	0	10	0	0
K00271	44	5	285.59	160	25	9	10	5	14	4	2	0	0	0	0	0	0	0	0	0	20	0	0	0	0	0	3	0	0	0	5	0	0	0	4.5	2	0	0	0	0	37	11	0	100.5	0	82	97	43	160
K00273	188	114	494.5	509.5	548	178	375	385	392	137	155	250	113	554	281	0	0	0	0	0	21	0	11	0	0	0	0	0	6	6	0	0	0	40	71	131	4	0	0	6	158	39	0	278	12	224	261	162	250
K00274	1800.41	2625.93	8874.49	2832.83	4726.13	1728.5	3485.63	1720.13	2653.42	608.25	1512.95	1952.5	757.67	2450.88	1704	0	3089	13807.5	3052.5	280	390.25	361	268	410	196	199.91	456.75	1222.5	3269.5	1161.5	958.5	10543	714	1269.32	1583.55	1467.17	1178.65	1473.95	1254.5	1849.55	12488	2029	670	4767.63	2810.08	3809.71	5441.24	3752.91	7427.98
K00275	31898.6	25861.4	55897.4	40429.2	97736.3	104480	110332	115539	73343.1	67892.7	99600.5	103430	53872.9	69431.3	67591.5	9106.84	40524.3	62076.3	103210	20257.3	47868.2	13796.4	32672.2	28245.1	27336.3	10297.3	79862.7	73673.5	94819.6	60694.6	43259.9	72347.7	69102.1	48167.7	32189.6	67097.2	180293	81888.5	57197.1	67224.6	96569.8	47836.9	39691.1	60087.5	107318	108857	126429	88597.4	87241.1
K00276	578.87	401.93	1502.03	1929.55	112	18	50	17	85	8	14	26	10	19.5	10	0	128	86	52	0	20	0	25	0	0	39	29	241	307	209	148	191	91	94	105.84	12	42	64	177	176	147	182	46	303.84	261	221	377.5	110	698
K00278	35877.4	35536.3	85530.8	41161.7	114061	111454	118219	120722	80288.6	79577.5	104644	113142	59740.3	73220	73220.3	9493.84	53489.4	65455	103541	21282.3	83888.7	71175	32674.6	54065.9	30687.7	12366.7	79581.2	76045.7	102429	65141.6	80424.8	73848.8	75944.4	47367.4	36475.8	69311.7	180740	97616.6	65006.6	85479	94841.4	49056.4	71890.6	59042.3	113608	109370	107536	87845.3	83928.6
K00280	29	100	128	231	0	0	0	0	0	0	0	0	0	0	0	0	0	0	0	0	0	0	0	0	0	0	5	0	0	0	0	0	0	0	3	0	4	7	0	8	4	8	0	6	18	9	18	7	24
K00281	27852.6	20626.1	43899.7	33945.7	97043.6	103267	109537	115289	73201.9	67834.6	99402.6	103308	53904.3	68872.4	67566.3	9089.84	40524.3	62076.3	102760	20221.3	46327.9	13796.4	30917.3	28245.1	27335.3	10297.3	77799	73626.5	94717.6	60670.1	43197.4	72315	69078.1	44359.2	31367.6	64604.6	178030	80169.5	56606.6	64463.6	88843.3	42060.1	39188.6	54314.6	105187	105668	121653	87657	79930.5
K00282	14569.4	20257.9	39266.4	30160.2	15179.6	9317.17	8489	3860.95	9131.97	13467.9	5649.5	13502	5745	6354	5876.95	10	191.35	232.7	192	45	628	94.1	411.5	109.05	12.4	456.88	1626	78.2	169.6	176.5	238.6	56.75	220.2	1906.64	1126.3	4793.17	1612.13	1356	240.5	1679.25	6646.91	2641.03	686.07	5319.15	1212.63	6224.6	4120.5	4736.1	9855.28
K00283	14761.4	20331.9	39479.4	32571.2	15200.6	9317.17	8507	3869.95	9160.97	13467.9	5653.5	13511	5763	6388	5887.95	10	191.35	232.7	192	45	628	94.1	411.5	109.05	12.4	456.88	1636	78.2	169.6	176.5	238.6	56.75	220.2	1898.64	1126.3	4793.17	1620.13	1358	240.5	1685.25	6654.91	2644.03	686.07	5347.15	1208.63	6239.6	4143.5	4742.1	9897.28
K00284	18601	19831.2	25103	5427.73	21373.8	14050	13735.5	5110.5	11447.2	12119	6643	14995.5	6241.5	10194	6768.5	23	6	62	116	107	435.5	0	287.5	6	9	138	2640.5	21	20	99	57.66	84	183	2248.5	1997.33	4869.5	1390.67	1087.5	88	1442.5	8595.51	4486.33	570	5286	949.83	8686.33	24037	9819.83	14737.5
K00285	19190.7	18317.6	36970	72978.4	142252	179384	182648	211719	114978	119919	180750	171155	99570.8	107880	122337	1700.66	18467.8	11699.3	170150	17759.9	83458.8	14161.6	50617.4	21649.7	39590.3	6356.57	130718	24015.5	9992.64	5875.5	8884.63	12477.2	40640.2	44102.3	19865.2	111243	332464	101012	7768.44	41123.3	98893.5	37360.7	54199.8	71653.8	48474.6	170370	136308	136614	83978.9
K00286	48037.5	43276.2	103628	75656.2	119595	114677	121517	121970	83436.4	81534.6	105701	117665	60043.8	76582.5	73560.6	9507.84	53806.2	65576.2	103663	21385.3	84689.4	71207.1	33089.9	54154	30690.1	12551	81453.5	76108.9	102655	65217.6	80731.4	73919.3	76347.6	53957.5	38284.5	79341	182669	99184.8	65312.1	87332.9	101258	54378.6	72593.5	64858.1	114792	117867	130888	93937.7	96863.8
K00287	41068.8	37815.8	66927.1	68964.4	112850	112841	116101	120715	80729.4	78928.5	104604	116286	59565.6	74595.4	72951.5	9360.84	53119.2	64022.5	103239	20263.3	48255.4	71137.5	32741.6	54028.2	30640.7	12446.2	80443	73821.7	95495.7	60984.6	77791.5	75109.8	74670.4	51874	36805.8	59834.6	179461	97275.6	60774.1	84034.9	103228	49177.6	71345.1	60387	109643	109924	106579	87796.3	87814.1
K00288	0	10	212	0	441	89	395	29	355	6	55	142	35	163	41	0	0	0	0	0	0	0	0	0	0	0	0	0	0	0	0	0	0	9	0	18	0	0	0	0	29	0	0	8	6	35	24	2	10
K00290	4618.66	5787.95	5873.91	3350.45	8858.75	5138.5	7958.92	1846	3948.25	799.83	1702.25	2295.25	648.25	3977.25	995.5	0	0	1	13	16	61.17	0	47.83	0	0	2	227.75	7	10.5	12	17.5	15.33	7	1353.67	984.92	694	660.75	706.75	77.5	517.5	2699.5	3286.83	162	2378.91	596	6893	23925.5	6353.08	7996.96
K00293	378	963	1404.33	232	2690	1840.5	2423.5	650	1200	202	566	588.5	211.5	1194.5	376	0	0	0	3	14	18	0	23	0	0	2	49	7	2	10	1.5	0	7	182.5	183	204	113.5	304	24	140	1449.5	411.5	76	719	212.5	2323	738.5	634.5	1091
K00294	10419.9	8565.84	14815.1	28763.2	14090	6731.07	8990.83	3509.5	8611.63	4938.1	2884.2	10775	1670	9911.43	2624.24	13	177.35	215.2	66.5	109	353	94.1	184.5	99.05	2.4	366.21	1582	51.2	141.6	90	321.26	69.58	98.2	1166.28	1602.47	1533.17	687.79	1194.83	170	1063.09	8294.08	1583.86	626.9	5072.31	953.16	4624.93	4418	3310.76	8776.05
K00297	38319.4	33522.3	80284.6	43466.8	118018	114150	121575	119372	81026.1	81303.9	104840	116453	59602.9	75268.5	73452.5	8950.84	45174.8	52471.3	101300	21293.3	80523.8	67525.4	27785.2	51604.1	29752.3	7357.32	75767.2	24300	30973.1	16826.6	48905.6	67525	50839.2	37321.9	22724.5	78078.7	174289	76018.2	21554	52252.2	100410	38736	64746.1	52841.8	48903.4	112313	118688	90056	77994.4
K00298	0	0	0	203	0	0	0	0	0	0	0	0	0	0	0	0	0	0	0	0	0	0	0	0	0	0	0	0	0	0	0	0	0	0	0	0	0	0	0	0	0	0	0	0	0	0	0	0	0
K00299	2370.21	3029.76	11425.5	33261	388	89.5	217	96	198	45.25	33	47.25	163	100.33	59	0	254.93	257	38	0	225.33	143	92.95	36.5	0	449	187.75	8	23	12.5	229	138.5	35247.2	364	485.67	634.75	740.39	763.74	73.5	584	1618.17	1162.53	168.5	2267.5	633.08	1036.33	2020.57	343.33	3643.12
K00301	598.83	428.5	4272.48	2273.96	1011.5	203.5	572	264.5	455.67	71.5	152	226	94	240.5	253.5	0	11	0	40	0	319	0	98.5	0	0	15	150.5	0	18	2.5	31	55	21	569	269.84	716.5	493.5	652	72.5	504.5	1670.17	1282	65	1609.5	516	2300.16	1356	600	2302.16
K00302	1294.09	1076.56	10754.4	3185.37	5573	1598.67	5356.83	1625	2711.83	514.5	1296	1451.5	389	2123.16	909	0	8	25.5	157	39	669.83	14	421.13	0	0	4	609.25	20	17.5	22.5	173	9	28	1482.08	1187.45	19802.9	2987.74	1638.73	152.5	1225.5	5963.67	4989.5	1025.5	3262.67	1175.75	10683.2	25218.2	6269.05	10637.5
K00303	1923.93	1532.06	13013.6	25424.8	7079.14	1922.24	6177.83	1966.5	3379.47	645	1478.29	1762	630.93	2430.01	1319.43	0	19	22.5	251	45	973.83	14	591.13	0	0	19	894.75	26	19.5	20	162	70	49	1669.08	1361.95	19449.9	2670.24	1404.3	100	854.5	6020.84	4269	992	3856	834.75	12251.5	25132.2	6645.88	12631.8
K00304	1150.09	950.89	8363.98	2710.7	4761	1383.5	4749.5	1387	2308.5	443.5	1119	1278.5	335	1852.16	756.5	0	4	19.5	127	34	517.83	7	324.13	0	0	4	442.25	20	9.5	20	131	9	28	1250.08	1054.45	9861.75	1667.41	1169.73	97	657	3624.5	3842	576	2716.67	605.75	9968.5	23412.8	5876.55	9283.5
K00305	1142.09	939.89	8293.9	2710.7	4492	1316.5	4539.5	1310	2219.5	434.5	1096	1255.5	330	1762.16	703.5	0	4	0	118	34	531.83	7	309.13	0	0	4	421.25	20	9.5	20	131	9	21	1251.08	1062.45	9833.75	1597.41	1020.73	89	625	3319.5	3735	522	2827.67	523.75	9368.5	22827.8	5781.55	9215.5
K00306	27	38	167.66	0	17	25	19	3	9	0	26	5	0	110	12	0	0	0	0	0	0	0	0	0	0	0	0	0	0	0	0	0	0	0	0	7	0	0	0	0	0	0	0	0	0	0	0	20	0
K00311	16737.1	14926.1	31335.1	27825.1	73044.6	91615.1	93119.1	107529	58117.1	60884.2	91146.8	88074.7	50696.2	55176.4	61992.4	878.66	11984.3	6554.84	88448.4	9188.88	43334.5	13330.6	27100.9	21399.7	31467.3	4799.33	67422.3	14639.5	9166.64	5319	7783.38	11779.2	4344.96	23992.4	12062.9	60943.2	167562	53544.6	6219.94	24364.6	68104.1	22338.9	31302.8	40295.4	28420.6	88203.6	84255.7	73770.9	49734.7
K00313	610.1	547.8	1981.34	1129.01	402.5	78	149	160	165.5	25	67	107	80.5	97.5	125.6	0	299	200	0	0	57	557	45.5	1043	692	65.67	67	889	1478	891	777	277	70865.5	394.64	328	96.5	183	682	824	877.5	2676.9	455	530.5	216	1262.75	133.5	444.25	264.05	706.62
K00314	0	0	0	0	0	0	0	0	0	0	0	0	0	0	0	0	0	0	0	0	0	0	0	0	0	0	0	0	0	0	0	0	0	71	0	0	0	0	0	0	0	0	0	0	0	0	0	0	0
K00315	955.5	1318.5	6298	1252.5	6932.5	1878	6898.5	1984.5	3032.5	580	1464	1537	414	2515.5	1031.5	0	4	0	69	42	437.5	7	221.5	0	0	6	393.5	21	11.5	30	78	0	28	2327.5	1548	10111.5	1911.5	2060	143	824	4826	7356	576	4751	652	20046	42469	10971	15023.5
K00316	0	12	387	294.83	245	46	141	44	99	10	23	29	13	37	22	0	0	0	0	0	0	0	8.8	0	0	0	0	0	0	0	0	0	35191.2	14.5	16	25	6	20.2	0	0	347	19	0	24	13	85	76	29	20
K00317	22	25.5	517.09	254.5	226.5	32	142.5	45	65.5	12	9	16	8	28.83	18.5	0	0	0	0	0	0	0	3.5	0	0	0	0	0	0	0	0	0	0	9.5	7	32	5.5	7	0	14	179	0	0	9.5	6	76	74	44.5	0
K00318	11886.6	9105.5	14640.4	28979.4	14227	6699.9	8966.5	3485.5	8657.8	4957.43	2915.7	10796.5	1688	9898.93	2663.07	13	188.35	215.2	76.5	109	374	94.1	199.5	99.05	2.4	388.55	1668.5	51.2	146.6	90	338.59	122.25	119.2	1203.28	1551.3	1575.5	736.13	1256.83	174	1072.59	8188.74	1602.53	609.9	4722.15	957.16	4482.1	4537.5	3345.93	8292.72
K00319	13	20	212.33	0	0	0	0	0	0	0	0	0	0	0	0	0	0	0	0	0	0	0	0	0	0	0	0	0	0	0	0	0	0	0	6	0	0	0	0	0	0	0	0	7	0	0	0	0	0
K00320	462	406	1106.67	244	55	9	12	13	29	0	22	10	0	12	24	0	11	0	0	0	0	0	0	0	0	22.34	0	0	0	0	15	0	0	3	6	16	27	0	0	0	25	9	0	17	0	23	18	26	19
K00322	11806.3	7190.71	26282.2	25067.2	12806	4279.8	7580.42	6426.63	9297.89	1641.03	6439.25	9089.25	2865.84	4639.72	4647.19	692.83	33183.1	51605.2	17714.8	1998	4332.7	11672.7	5292.57	23429.8	12941.7	8829.33	5797.41	62668.3	91358.8	58636.5	40756.5	68739.5	67150.9	22856.1	20982	4642.89	12916.4	32227.1	53912.3	46389.2	42349.7	24967.4	14563.7	19098.8	83379.9	21129.8	42825.8	15632.1	33382.8
K00324	33392.5	25750.9	67250.2	44605.1	156428	188553	188794	216357	123602	124400	186777	181558	101114	112489	126182	9914.84	47089.3	67180.3	184943	28766.3	88113.2	14985.4	56284.2	29505.1	36152.3	11355.3	142276	84168	97402.6	62297.1	44995.2	73353.2	70673.1	68238.3	39102.2	117659	351451	128743	59911	84565.9	128508	63485.3	62713.1	87804.8	129176	182985	178012	150775	116780
K00325	19198.6	14717.1	40869	36270.6	82039.9	95695.2	97101.6	110811	64781.5	63619.6	96131.8	94600.2	51556.7	57783.5	64937.6	9076.84	40521.3	62072.3	102791	20144.3	46399.8	13796.4	30983.2	28245.1	27336.3	10287.3	76763	73647	94728.6	60662.6	43110.4	72311.2	69057.1	46806.8	30217.7	65127.7	182222	80280.1	57003	65207.9	86645.1	44512.6	38955.6	51987	105939	102681	118527	84679.5	76770.5
K00326	0	0	34	0	66	9	30	0	0	0	5	0	0	0	7	0	0	0	0	0	0	0	0	0	0	0	0	0	0	0	0	0	0	0	0	0	16	0	0	0	0	0	0	0	14	0	14	0	0
K00327	0	0	0	0	0	0	0	0	0	0	0	0	0	0	0	0	0	0	0	0	0	0	0	0	0	0	0	0	0	0	0	0	0	0	0	0	0	0	0	0	0	0	0	0	0	0	0	0	2.62
K00329	161.5	128	562	259	1590	455	1632	418.5	755	114	386	400	99	547.5	205	0	0	0	3	14	39.5	0	23	0	0	2	63.5	7	3.5	10	6	0	7	50	137	133	84	51	7	89	508	120	45	382.5	68	470	423	293	819.5
K00330	22455.6	27933.7	76327.8	32225.1	102196	106856	112080	112639	73400.7	74607.6	98560	100988	57165	66020.3	69149.3	865	6302.43	4929.5	82601	8684	43014.8	642	26826	227	8132	1131.67	68139.8	9690	1338.5	904.5	1281.75	786.83	36505.2	24503.6	10643.2	67392.7	171821	49236.9	2310.5	20191.2	50065.3	23298.7	24376.7	43147.9	23507.8	92088.9	85127.2	78368.6	56472.8
K00331	22292.3	27885.7	75198.9	31679.3	101982	106814	112033	112665	73354	74594.6	98552	100985	57115	66040.3	69096.3	865	6302.43	4929.5	82597	8684	43003.8	642	26823.2	227	8132	1131.67	68124.8	9690	1338.5	904.5	1251.75	783.83	36505.2	24510.1	10657.2	67376.8	171800	49338.7	2309.5	20181.2	50108.3	23310.7	24396.7	43306.9	23516.8	92291.6	84611.5	78650.6	56380.8
K00332	20662.8	26356.9	71067.8	10465.7	98551.1	105624	109670	111104	71462.8	71671.6	97832.8	99661.5	56016.2	64818.1	68303	865	6279	4929.5	82530	8670	42789.5	634	26735.5	223	8132	1099	67934.2	9681	1311.5	885.5	1159	773.5	1287	24119.1	10441.7	66868.8	171535	48957.8	2233.5	20113.2	48067.8	23038.8	24258.7	41610.9	23159	90825.7	83085.1	76087.3	55475
K00333	20793.8	26543.9	72149.7	10465.7	98986.6	105710	109865	111161	71611.8	73779.6	97870.8	99839.5	56086.2	64955.1	68375	865	6279	4929.5	82530	8670	42789.5	634	26739	227	8132	1099	67930.2	9681	1311.5	885.5	1159	776.5	1312	24157.1	10470.7	66929.3	171530	48979.8	2233.5	20129.2	48212.8	23054.8	24287.7	41770.9	23225	90973.7	83209.1	76140.3	55641
K00334	26022.8	29078.8	71281.8	31913.2	103062	105792	110284	114300	71171.8	74313.6	97928.6	100094	56948.9	64836.1	68294.1	1255	19086.9	8136.5	82961	9785	79593.8	57926	27163.2	25953	11472	2820	68662.2	12016	8803.75	5173.5	38280.8	2296.58	43184.2	25939.6	15880.2	66988.2	172905	65794.8	10432	40292.2	50614.9	31137.2	56351.7	44732.9	30541.8	93922.9	85378.1	76598.6	59727
K00335	27254.8	30645.3	76402.2	32413.1	110960	109887	115463	116407	76471.9	78528.6	99760.4	109236	58017.3	71414.4	70179	1255	19100.9	8139	82972.5	9789	79610.8	57926	27172.7	25953	11472	2835	68712.2	12016	8816.75	5180.5	38270.2	2326.58	43211.2	26425.1	16077.2	68110.2	173124	66339.4	10498	40430.2	54263.4	31544.2	56778.2	46775.9	30911.3	95750.9	86479.6	79973.6	60957.5
K00336	17541.3	18749.8	53849.9	32604.4	88671.1	96808.8	102562	110695	62066.1	63003.6	92416.2	86758.1	51199.2	58942.3	62407.3	1245	19080.9	8112.5	82900	9765	79494.8	57926	27082.7	25947	11463	2742	67764.8	12004	8798.75	5076.5	38276.8	2294.58	43047.2	24848.6	15439.2	62762.2	172247	65423	10439	39612.7	47288.9	30387.2	55965.7	43426.9	30252.8	91237.8	84198.6	74472.1	55073.3
K00337	22491.6	27958.4	77131.8	32263.5	100222	106558	111158	112329	72455.5	74447.6	98334	100657	56878	65710.3	68671.3	865	6302.43	4929.5	82597	8680	43003.8	642	26823.2	227	8132	1131.67	68130.2	9690	1338.5	901.5	1281.75	786.83	36505.2	24417.1	10638.7	67143.3	171724	49281.7	2306.5	20176.2	48925.5	23307.7	24373.7	43230.4	23390.8	91923.6	84830.2	78416.6	56348.8
K00338	22156.6	27873.7	74148.3	31961.5	100176	106080	110973	112361	71667.7	74419.6	98188	100400	56901	65373.3	68811.3	865	6302.43	4929.5	82597	8684	43014.8	642	26823.2	227	8132	1131.67	68126.8	9690	1338.5	904.5	1251.75	786.83	36505.2	24406.1	10585.2	67225.8	171785	49334.7	2313.5	20094.2	48687	23233.7	24369.7	43087.9	23474.8	91951.9	84477.5	78423.6	56044.5
K00339	21670.3	27054.7	69663.2	31764.8	101940	106796	111971	112631	73339	74586.6	98565	100970	57113	66010.3	69088.3	865	6313.43	4929.5	82597	8684	43003.8	642	26823.2	227	8132	1146.67	68134.8	9690	1338.5	904.5	1266.75	786.83	36505.2	24493.1	10645.2	67376.8	171793	49327.7	2309.5	20187.2	50036.3	23310.7	24377.7	43286.9	23496.8	92229.6	84595.5	78642.6	56432.8
K00340	21352.6	26821.7	70389.9	54385.5	101605	106746	111835	112574	73198.7	74571.6	98503	100924	57087	65958.3	68993.3	865	6302.43	4929.5	82597	8684	43014.8	642	26823.2	227	8132	1131.67	68124.8	9690	1338.5	904.5	1251.75	783.83	36505.2	24513.1	10651.2	67321.8	171785	49335.7	2317.5	20181.2	49907	23310.7	24396.7	43292.9	23519.8	92235.6	84644.5	78582.6	56384.8
K00341	21304.6	26777.7	68141.6	31920.5	103988	107124	113011	113034	74344.7	74772.6	98810	101358	57396	66449.3	69578.3	865	6302.43	4929.5	82606	8681	42999.8	642	26823.2	227	8132	1131.67	68143.8	9690	1328.5	907.5	1271.75	775.83	36505.2	24559.1	10652.2	67643.8	171913	49389.7	2311.5	20193.2	51333	23314.7	24431.7	43395.9	23639.8	92673.6	84851.5	78980.6	56245.8
K00342	22781.4	28232.9	79961.3	32430.5	108010	107760	114999	113753	76250.7	75092.1	99313	102348	57958	67150.7	70451.3	865	6302.43	4929.5	82614	8696	43024.8	642	26826.2	227	8132	1131.67	68173.2	9690	1356.5	913.5	1288.75	786.83	36505.2	24796.6	10763.2	68100	172067	49506.7	2341.5	20250.2	53806.4	23458.2	24481.2	43758.9	24014.8	93600.8	85900.2	79650.6	56958.8
K00343	22467.6	27954.7	73805.1	32264	101742	106788	111897	112598	73253.7	74577.6	98521	100937	57095	65974.3	69027.3	865	6302.43	4929.5	82601	8684	43003.8	642	26823.2	227	8132	1131.67	68124.8	9690	1338.5	904.5	1281.75	783.83	36505.2	24493.1	10662.2	67336.3	171813	49327.7	2308.5	20181.2	49874	23328.7	24396.7	43295.9	23509.8	92277.6	85018.2	78619.6	56411.8
K00344	30966.8	26630	69654.3	42754.9	214682	269797	273148	316903	172507	181446	273980	253975	148407	162239	184574	10213.8	42102.3	45287.3	261923	36957.3	125683	11118.4	76893.7	25892.1	42457.3	7489.66	202074	39965	22615.6	12834.6	12970	57073.2	45532.2	67783.3	30595.2	163323	502835	149899	15723.7	63291.7	139252	58439.8	76550.1	109059	78928.5	256472	219007	209505	129016
K00346	19800.2	11423.4	28047	6821.56	18950.1	9366.74	12362.6	8170.89	13802.9	7510.74	8176.77	18222.2	3403.67	12143.7	5744.23	8251.84	34588.9	57401.8	23016.2	11641.1	5419.28	13729.6	5960.79	29078.1	19905.3	9327.32	12526.7	64929.9	95006.6	60794.6	42842.2	71878.6	33251.5	26044.7	22706.6	4885.32	12785.9	34526.3	55874.1	48897.2	58667.2	26548.8	16587.3	21684.3	86290.4	24097.4	46512.7	17756.8	38859.9
K00347	19973.7	11423.4	29704.7	7148.92	20482.2	9828.31	13796.7	8461.89	15336	7637.74	8643.06	18796.2	3605.1	12666.5	6090.08	8251.84	34617.9	57413.8	23039.2	11641.1	5434.86	13978.6	6002.79	29148.1	19944.3	9327.32	12535.3	64973.9	95057.6	60827.6	42920.2	71971.6	33272.5	26075.4	22816.6	5049.32	13175.3	34639.1	55886.1	49046.2	60377.6	26696.1	16649.3	23302.6	86315.4	24114.4	46780.3	18028.8	39500.9
K00348	19776.7	11411.4	27910.2	6905.8	18863.2	9335.31	12274.6	8170.89	13737	7510.74	8177.06	18170.2	3404.1	12144.5	5744.66	8251.84	34588.9	57401.8	23016.2	11641.1	5419.28	13729.6	5960.79	29078.1	19905.3	9327.32	12526.7	64929.9	95006.6	60794.6	42842.2	71878.6	68442.8	26051.7	22701.6	4885.32	12785.9	34527.9	55874.1	48897.2	58667.2	26548.8	16587.3	21603.3	86290.4	24105.4	46524.2	17756.8	38775.9
K00349	19804.7	11423.4	28106.2	7133.42	18948.7	9379.81	12354.1	8197.39	13798.5	7519.24	8219.56	18196.2	3425.1	12252.5	5765.66	8251.84	34588.9	57401.8	23016.2	11641.1	5424.28	13729.6	5960.79	29078.1	19905.3	9327.32	12536.7	64929.9	95006.6	60794.6	42842.2	71878.6	33251.5	26068.2	22769.6	4902.32	12834.9	34590.4	55874.1	48935.2	58998.2	26597.8	16610.8	21893.8	86319.4	24482.9	47406.2	17866.8	38940.9
K00350	19804.7	11423.4	28112.2	7122.92	18948.7	9379.81	12354.1	8197.39	13798.5	7519.24	8219.56	18196.2	3425.1	12252.5	5765.66	8251.84	34588.9	57401.8	23016.2	11641.1	5424.28	13729.6	5960.79	29078.1	19905.3	9327.32	12536.7	64929.9	95006.6	60794.6	42842.2	71878.6	33251.5	26068.2	22769.6	4902.32	12834.9	34590.4	55874.1	48935.2	58998.2	26597.8	16610.8	21893.8	86329.4	24482.9	47406.2	17866.8	38940.9
K00351	19792.2	11423.4	27910.7	6884.42	18913.2	9351.31	12322.6	8166.89	13771	7510.74	8177.06	18193.2	3404.1	12144.5	5747.76	8251.84	34588.9	57401.8	23016.2	11641.1	5419.28	13729.6	5960.79	29078.1	19905.3	9327.32	12526.7	64929.9	95006.6	60794.6	42842.2	71878.6	33251.5	26044.7	22706.6	4885.32	12785.9	34527.9	55874.1	48897.2	58671.6	26548.8	16587.8	21640.3	86290.4	24105.4	46524.2	17759.6	38821.5
K00354	1552.75	2788.83	3014.54	836.18	69.05	31.33	80.08	16.45	62.05	27.6	4.25	30.58	1.75	22.58	5.11	0	163.6	156.2	12	0	0	91.6	0	84.8	2.4	277.8	13.25	46.2	159.6	80	193.6	8	110.2	18.64	48.13	12	31.72	132.75	104	99	89.9	93.53	75.4	121.85	134.46	44.27	71.33	114.85	135.78
K00355	208.67	293.92	3461.72	23036.3	223.8	65	149	26.2	132.8	32.1	14.5	79	51.5	28.66	9.9	0	47.6	78.2	21	0	83	22.6	66.35	73.8	3.4	156.8	112.75	42.2	132.6	75	102.6	68.33	75.2	5047.4	69.47	7.75	106.12	291.6	92	77	259.9	301.53	39.4	445.6	149.8	1702.1	536.4	303.1	435.4
K00356	7846.5	9839.75	13006.7	4413.58	69914.5	88546.5	90713	104526	56242	59053.8	89858.5	82743	49001.5	52808.3	60354.5	838	6284	4905.5	82070	8609	41282.5	631	25084.5	217	8123	1031.67	64854.5	9628	1182.5	760.5	1223.5	685	1082	21307.5	8772	61438.5	167100	47568.7	2086.5	18551	35544.2	20798.5	23485.5	35637.9	21629.8	83457.3	76671.8	68987.1	43864.3
K00360	61	0	450	389	33	9	14	0	26	0	0	0	10	0	10	0	0	0	4	0	20	0	0	0	0	0	7	0	5	0	0	0	0	0	3.67	8	11	0	0	0	0	2	0	11.67	0	0	0	0	4
K00362	29559.5	20808.2	45922	54872.5	77789.1	92930.4	94041.6	112676	64674.5	62153.7	96251.9	95514.3	51837.6	56509.6	65499.1	9627.67	53014.8	75881.2	105233	20671.4	48784.1	24377.9	34797.3	48450	39695.4	18625	79990.9	127751	170002	111174	78068	89158.3	95905.4	60043	46208.8	54649.9	185021	104060	102144	100246	110920	55809.2	49957.2	58919.5	172548	103482	124418	87329.2	89957.6
K00363	17030	7469.22	36415.8	29020.8	83668.1	93308.4	96880.6	113901	68199.2	62650.4	96834.2	92719.2	52372.7	57394.9	66753.8	9627.67	53002.4	75881.2	105232	20683.4	48675.5	24369.9	34769.6	48450	39694.4	18615	79928.4	127745	170004	111183	77969.5	89092.3	95880.4	60256.8	46111.3	55348.9	185151	104048	102169	100324	114569	55744.8	50037.2	58703.5	172879	104227	124113	88100.6	89768.7
K00364	8668	6184.54	7355.38	31609.7	70983.3	89395.9	90067.6	108032	59233.8	61079.7	93873.5	85172.6	50208	53268.5	62901.5	9076.84	40341.7	61996	100301	20058.4	45223.6	13311.2	30456.7	27294.2	26645.7	10528.5	75297	72726.8	93384.2	59820.6	42374.2	71957.3	68888.7	43989	28263.9	52392.2	175510	77056.6	55670.5	61934.4	70475	36245	37506.2	44326.7	102212	91452.5	89228.1	75256.5	61794.3
K00365	194.17	89.33	1867.42	1755.25	24	10.5	25	3	3	4	11	21	0	12	2.5	0	0	24	0	0	45	0	0	0	0	60	3	0	0	2.5	10	0	0	171	170.17	565.5	414	339	55.5	452.5	1094.17	904.5	43.5	1232.83	445	575.16	784	188.33	1964.16
K00366	2074.5	1017.25	6792.21	5007.86	4967.64	155.57	518	2353.5	250.14	109.5	57.29	61	327.43	193.86	108.43	244	12442.5	1729	16	0	525	57254	185	25678	3293	1748.01	576	65	428.25	81	34287	1198.75	5078	1160.57	4865	149	1432.51	16268.6	3941.5	18109	2771.25	7258	31836.5	2110	3358	3609.5	1958	476	3269
K00367	361.82	403.92	5555.92	3278	940.25	226	470	118	694.75	144	182	244	97	419	165	0	0	7	0	0	23	0	13	0	0	0	380.25	4	0	0	7.33	24	12	69	82.33	82	168.42	128.25	2	84	668.67	69.08	23	391.17	86	589.67	566.33	265.25	340.25
K00368	1732.87	1386.67	4024.39	3427.46	3648.93	1506.9	2456.5	1733.3	1765	922.75	729.7	1283.25	1105.5	1437.43	865	0	0	0	63	14	198.5	0	57.5	0	1	11.34	179.5	0	11	7	30	3	0	2812.5	202	517	219.9	307.17	24	135.17	1991.5	248.33	83	814.67	373.95	1082.5	1078.57	771.5	1186.84
K00370	3892.82	3282.71	10014.8	5599.27	67404	87717.7	87896.3	103862	55089.7	58826.8	89267	82074.2	48941	51798.2	60142	838	6282.61	4917.5	81976	8586	40849.5	626.5	24812	231.25	8124	1036.17	64499.8	9624	1193	759	1027.5	699.75	71484.5	19505	7688	49735.8	164113	45962.9	1608.5	16359.2	29132.2	13686.5	22752	30699	19983	75686	52791.6	63838.2	31762.6
K00371	4255.82	3443.71	10331.5	5838.77	67407	87717.7	87896.3	103862	55094.7	58826.8	89267	82170.2	48941	51798.2	60142	838	6293.61	4917.5	81976	8586	40860.5	634.5	24812	231.25	8124	1046.17	64505.8	9624	1204	759	1030.5	704.75	71484.5	19505	7688	49735.8	164113	45962.9	1617.5	16359.2	29132.2	13699.5	22752	30699	19983	75686	52808.6	63848.2	31762.6
K00372	13557	6609.09	26417.2	24969.9	70889.8	89752	90111.2	107479	58745.3	59407.2	90798.7	87586.1	49736.7	53387	62034.3	1388.83	19306.1	18892.2	86896	9195	44356.9	11751.7	29119.9	21383.8	21171.7	9298	69008.7	64675.8	77911.3	52132	36848	19397.5	28407.7	38052	25345.2	51683.4	173406	72849.4	48094.2	54697	76236.2	33186.1	35228.5	44503	90093.7	87057	85646.4	75049.4	58889.6
K00373	4062.82	3211.71	4660.49	5755.27	65628	87447.7	87018.3	103516	54178.7	58678.8	89030	81839.2	48699	51468.2	59708	838	6293.61	4917.5	81972	8582	40860.5	634.5	24819	231.25	8124	1042.5	64496.8	9624	1204	756	1030.5	704.75	71484.5	19410	7676	49494.8	164017	45902.9	1611.5	16345.2	27937.2	13665.5	22729	30612	19857	75298	52595.6	63534.2	31654.6
K00374	3878.32	3239.96	8815.49	5803.77	65628	87452.7	87019.8	103516	54181.2	58678.8	89030	81839.2	48699	51468.2	59708	838	6282.61	4917.5	81972	8582	40849.5	626.5	24812	231.25	8124	1032.5	64488.2	9624	1197	756	1030.5	699.75	71484.5	19410	7651	49494.8	164017	45902.9	1602.5	16348.2	27946.7	13645.5	22729	30562	19857	75298	52546.6	63524.2	31586.6
K00375	8515.47	7993.74	35593.4	124808	73248.7	90993.8	93036.9	106014	58848.7	61874.4	90898.9	83999	49587.8	55003.4	61633.7	8407.67	8958.57	11186.4	84195.6	18097.4	41810.5	12118	25938.5	8783.07	36204.8	2121.16	71101.4	12924.3	6668.61	3783.62	6288.1	6654.41	144243	21871.4	10628.5	60018.9	167124	52198.8	4802.16	21924.9	45832.5	17740.3	29856.6	38842	25596.3	86759.3	61527.8	68760.3	42353.5
K00376	612.99	470.34	4098.47	646.5	1400.83	437.17	863.33	250	483.42	47.5	201.5	291.5	112.5	543.5	516.5	1	248	12	0	7	4	0	2.8	0	1	0	136	30	67	42	47.5	1552.5	15	458	148.5	303	109.15	448.37	32	126.67	9294.67	498.5	17.5	793.67	223.25	3812.5	1468.57	669	1874.5
K00380	16182.2	10963.5	32499.5	74388.3	13420.1	8014.74	9719.86	6368.84	7833.41	3319.21	6377.27	9396.46	2363.17	6535.52	4307.36	8238.84	34306.4	57273	20680.8	11522.3	5007.23	13185	5820.35	28123.4	19215.7	9396.12	11447.7	64043.7	93683.7	59979.1	42095.1	71705.7	68032.4	25338.6	21925.3	4104.32	12783.4	33321.8	55111.6	47533.5	52080	25258.5	15642.5	20145.7	84960	21269.7	45390.6	16489.4	35588.3
K00381	22613.9	19568.5	36134.9	53526.1	81482.2	96807.5	99446.4	110517	63144	62050.5	95984.1	91564.5	51238.2	58343.4	64317.9	9076.84	40579.7	62145.5	102750	20124.3	46173.2	13821.5	30822.4	28333.2	27339.7	10405.6	76268.5	73678.7	94843.2	60730.6	43162.8	72303.9	69084.4	46269.3	30193.4	63258.7	177985	79503.7	56703.1	64050.5	81732.7	41636.8	38681.9	51203.8	105071	103143	119204	84531.5	75351.2
K00382	69184.8	65253.9	150250	136989	209246	214987	227773	232129	154937	150120	204214	218877	113182	143476	140710	17801.8	72815.9	112779	201573	41515.7	127868	18645.6	60125	51018.3	41881.1	16730.9	155157	95716.4	122210	75554.7	55588.2	135408	79046.4	81793.7	48925.9	146844	360213	140330	73457.1	100442	189543	79414.8	69814.2	113418	151102	213144	225023	171707	158872
K00383	26117.7	18515.9	36813	62875.2	78053.7	92941	95875.1	110031	62805.9	61933.2	95767.6	90916.2	51200.2	57172.3	64186.5	9106.84	40522.8	62093.8	103117	20210.3	47485.1	13796.4	32361.6	28252.1	27336.3	10296.2	79113.5	73675.5	94874.1	60673.6	43194.5	72308.2	69411.1	48738.8	30928	63224.7	178341	79902.2	56673.6	64657.3	83316.1	42539.7	38745.2	52932.7	105125	103571	119400	84394.3	78726.3
K00384	78727.6	66308.6	146776	118464	230607	216232	228761	239893	155104	148420	200897	217424	113212	144913	139219	11249.8	100936	78313.6	188525	31830.3	164658	245562	59509.4	146950	48898.9	23117.2	150946	89280.3	114075	71523.1	189412	84382.3	95558.9	84042.1	65725.8	126931	359974	199596	84968.6	166654	184631	102090	193789	118960	154466	214335	203289	166528	165012
K00385	1087.5	182.65	641.96	1321.35	5066.14	163.57	715	2313.5	415.14	43	104.29	184	316.43	35.86	43.43	244	12537.5	1808	68	0	446	57254	203	25678	3293	1731	269	302	729.25	290	34373	1380.75	5155	1179.57	4821	84	1188	16192.6	4111.5	18238	2268.75	7284	31856	1944	3583	3149	1753	432	2893
K00387	8	0	602	106	0	0	0	0	0	0	0	0	0	0	0	0	0	0	4	0	40	0	0	0	0	0	0	0	0	0	0	12	0	0	151.5	0	11	8	0	0	95	30	0	936.5	3	162	195	9	1461
K00389	6526.75	3497.29	5172.15	5014.76	2188.5	760.21	1651.36	830.96	1146.81	1839.95	473.15	639.63	237	1622.37	531.5	7558.01	479.67	5306.16	692.41	9585.39	596.82	928.46	804.07	3548.31	5579.62	397.99	6711.08	372.77	658.27	358.62	554.65	1025.54	35506.9	387.62	1033.61	391.02	374.3	750.69	372.34	1061.67	3159.7	1277.01	699.8	1853.82	872.6	1942.43	1773.91	804.19	4407.19
K00390	34619.7	28613.8	67524	62574.5	97734.1	102936	109423	114499	73192.9	67261.5	99260.5	102657	53141.4	68691.3	67639.9	9089.84	40709.7	62282	102809	20224.3	46565.2	13890.5	31005.1	28344.2	27338.7	10671.3	78102.7	73691.7	94866.2	60748.6	43397	72356.3	69133.4	46988.8	31468.6	65147.2	178774	80756.2	56789.1	65073.7	91473.2	43273.8	39294.9	55423.7	105864	107853	123201	88070.6	82221
K00392	9258.35	6201.4	16360.5	7333.35	10289.8	4436.97	5145	2171.8	6312.81	2348	1813.49	5571	1118.43	4510.29	1790.93	13	0	13.5	60.5	91	374	0	178	0	0	0	1710	9	29	9	25.16	53	34	597	1053	1018	502.17	761.57	47.5	726.67	6833.01	1180.66	169	3075.17	660.2	3141.5	2514.83	2027.83	5499.5
K00394	22	53	950.17	0	21	12	5.5	3	15.5	0	10	0	0	9	1.67	0	0	0	0	0	0	0	1.5	0	0	0	4.5	0	0	0	36	0	0	10	11	0	9.33	20	0	3	9.5	17	0	0	0	8.33	48	6	20
K00395	22	53	950.17	0	21	12	5.5	3	15.5	0	10	0	0	9	1.67	0	0	0	0	0	0	0	1.5	0	0	0	4.5	0	0	0	36	0	0	10	11	0	9.33	20	0	3	9.5	17	0	0	0	8.33	48	6	20
K00399	10	0	144.33	0	0	0	0	0	0	0	0	0	0	0	0	0	0	0	0	0	0	0	0	0	0	0	0	0	0	0	0	0	0	0	0	0	0	0	0	0	0	0	0	0	0	0	0	0	0
K00400	14	0	180.66	0	0	0	0	0	0	0	0	0	0	0	0	0	0	0	0	0	0	0	0	0	0	0	0	0	0	0	0	0	0	0	0	0	0	0	0	0	0	0	0	0	0	0	0	0	0
K00401	10	0	144.33	0	0	0	0	0	0	0	0	0	0	0	0	0	0	0	0	0	0	0	0	0	0	0	0	0	0	0	0	0	0	0	0	0	0	0	0	0	0	0	0	0	0	0	0	0	0
K00402	10	0	144.33	0	0	0	0	0	0	0	0	0	0	0	0	0	0	0	0	0	0	0	0	0	0	0	0	0	0	0	0	0	0	0	0	0	0	0	0	0	0	0	0	0	0	0	0	0	0
K00404	22704.8	19275.2	33996.2	11409	82951.6	96925.8	100969	110882	65065.1	62151.9	96608.8	92341.7	51418.9	58923	65008.5	9076.84	40796.9	62086.8	102766	20120.3	46122.9	14045.4	30884.4	28315.1	27375.3	10287.3	76313	73701.5	94848.6	60720.1	43174.7	73902.2	33875.9	44063.1	30083.6	63055.8	177939	79507.9	56590.6	63753.8	90130.6	40944.9	38725.1	51377.5	104566	103433	120042	84806.5	74174.1
K00405	18934.8	14584.2	33141.6	11042	77732.1	92714.8	95995.9	109865	63566.1	61781.9	95872.8	91092.7	51164.9	56329	64519.5	9076.84	40796.9	62086.8	102762	20120.3	46115.9	14045.4	30863.8	28315.1	27375.3	10287.3	76235	73701.5	94843.6	60718.1	43176.2	73902.2	33875.9	43853.1	29881.6	62727.8	177852	79438.5	56582.6	63641.8	88564.6	40681.9	38672.1	50830.5	104360	102290	118197	83906.5	73397.1
K00406	29524.1	26304.3	42055.2	11888.4	93876.8	103154	108623	112253	70304.6	67393.4	98575.4	102078	53208.6	68064.4	66372.3	8550.84	32362.9	49221.3	100858	20145.3	43530.9	10231.4	27183.8	25868.1	26403.3	5547.32	73879	21905.5	23415.6	12401.1	11787.4	64425.7	8773.9	28265.4	15889.5	63159.5	170068	57696.3	13139.6	30560.6	81087.9	25636.2	31656.5	45264.8	40129.9	98798.9	94607.4	80265.8	58690.1
K00407	12808.6	7796.47	27477.3	4953.56	73908.6	91104.8	93878.4	106993	59852.6	61492.4	94700.3	89454.7	50530.4	55190	63182	8537.84	32359.9	49195.3	100731	20021.3	42846.9	10231.4	26859.8	25868.1	26403.3	5537.32	71814	21887.5	23391.6	12391.1	11639.7	64372.2	8728.9	26879.4	14174.5	61206.8	169421	56417.5	13076.6	29379.8	70808.6	23579.9	31032	40135.5	38897.4	93245.3	88632.9	75983.7	50200.9
K00410	0	27	868.5	66	7	0	9	0	4	0	3	3	0	0	0	0	0	0	2	0	15	0	0	0	0	0	11	0	0	0	0	0	36415.5	282	27	6	6	43	0	0	67	30	0	120	6	1686	213	23	1032
K00411	18785.8	14774	35353.6	11245	77130.6	92933.3	95343.4	109932	62461.1	61958.9	95670.8	90853.7	51133.9	56294.7	64089	9093.84	40519.9	62062.8	103096	20140.3	47259.9	13796.4	32333	28245.1	27336.3	10287.3	77679.7	73655.5	94784.6	60665.6	43132.7	72282.2	69050.1	44668.2	30389.6	64727.1	182024	80482.7	57008.1	65453.3	85637.1	45012.4	38952.6	53682.5	105832	104519	119986	84193.3	78065.1
K00412	19079.3	15168.5	41476	11616	79014.6	93185.3	96197.9	110268	63365.1	62096.4	95888.8	91191.7	51409.9	56577.8	64530	9093.84	40519.9	62062.8	103109	20144.3	47252.9	13796.4	32328.8	28245.1	27336.3	10287.3	77681.2	73655.5	94788.1	60668.6	43126.7	72282.2	69050.1	44741.7	30406.6	64965.1	182146	80344.9	57003.1	65453.3	86788.1	44873.9	38988.1	53505.5	105938	103305	120129	84441.8	77924.1
K00413	18636	14644.9	33308.1	11052.2	76504.8	92795.3	94948.5	109713	61761.9	61819.9	95451.8	90625.2	51074.9	56028.2	63955.5	9093.84	40519.9	62062.8	103096	20140.3	47190.9	13796.4	32314.2	28245.1	27336.3	10287.3	77653.2	73655.5	94784.6	60665.6	43118.7	72282.2	33858.9	44530.2	30290.1	64614.1	181973	80261.2	56996.6	65448.8	85500.8	44774.4	38943.1	53293.5	105782	102678	120329	83923.8	77166.1
K00423	29	22	99.67	226	29	2.67	16.33	0	19.67	3.33	3	0	0	11.67	11	0	0	0	0	0	4	0	0	0	0	0	0	0	0	0	0	0	0	1	0	2	0	0	0	0	5.67	10	0	5	3	2	122	10	0
K00425	31968.3	24475.3	69741.8	69924.5	89612.7	97604.6	102433	115352	70755	63599.6	98402.9	94442.5	52982.4	61288.8	66981.9	9657.67	52986.8	76168.4	108068	20858.3	51036.3	24475.7	36758.7	48541.8	39697.8	19044	83763.8	127894	170249	111284	78361.6	87614.8	132682	65070.3	48527.5	67688.9	193047	107113	102970	104384	121646	65686.4	51342.7	67430.5	176000	114122	155891	93299.6	107216
K00426	31940.3	24433.3	69207.5	69266.5	88815.2	97383.6	101708	115238	69935.5	63536.6	98114.9	94124.5	52804.4	61094.8	66852.9	9657.67	53015.8	76180.4	108045	20858.3	51051.3	24724.7	36789.7	48611.8	39736.8	19040.3	83774.8	127938	170300	111317	78447.6	87707.8	132703	65032.3	48457.5	67597.9	193003	107164	102990	104459	121794	65722.4	51443.7	66779.5	176057	113981	155837	93396.6	107169
K00427	57.53	74.6	382.29	250.3	0	0	0	4	0	0	0	0	0	5.5	0	0	1.43	0	0	0	27.33	0	4	0	0	0	13	0	13	0	7	5	35193.2	12	7	0	0	17	16	2	0	13	0	32	13	0	38	0	6.62
K00428	40800.7	31819.7	71819.4	15125.1	123129	121089	122790	125620	91468.7	79933.9	105259	126154	55951.2	85054.2	73591.7	17750.7	65514.8	94613.2	112490	31138.7	53319.4	30470.5	39924.3	69585.3	46358.6	26899.6	94249.1	180959	243583	160798	111203	108410	122125	84475.9	67251.4	79240.8	197427	132934	147066	139160	185283	84033.8	61766.3	82421.3	242692	141202	206264	114527	145010
K00432	32971.2	30034.6	73601.5	83455.9	95606.2	100751	104414	113600	70356	67111.3	95167.5	102991	52815.8	66646.5	65136.6	1123.83	23588.4	8073.37	90140.8	9318.76	44480.4	65556.3	27368.5	44797.9	23534.1	6608.54	69271.2	13187.3	7295.67	4064.5	40193.2	11357.8	113185	28028.7	17372.9	62879	169724	69629.3	8929.52	41318.7	79346.4	28048	61027.1	50271	30760.6	94738.9	76239.4	75750.5	56074.4
K00433	86.5	44.25	6093.44	1695.42	341.5	96	187	69	118.5	136.5	70.5	34	126.5	73.32	27.5	0	254.43	0	0	2	131	0	42.75	0	1	0	4.25	0	3.25	2	10	40.75	35191.2	600.47	146	100.75	251.32	281	25.5	15	314.75	97	10	475	228.75	429.67	1294.72	227.75	769.83
K00435	14472.4	4919.64	5746.06	2327.25	8290	3244.42	5380.72	5511.42	7561.78	3962.4	8883.3	5787.76	2561.5	2985.74	4542	15915	54251.5	99727.3	31074.8	22343.8	5095.64	9244.92	6909.14	31376.6	13418.2	10041	16994.7	70755.5	106811	66452.2	45163.6	122592	36766.2	25242.6	23469.2	3851.04	13629.6	34233.4	61265.2	51540.3	39260.1	25364.4	14505.1	17218.6	94019	21438.4	42758.7	16050.9	34690
K00436	22.5	17	614.25	27	194	36	131	35	66	0	31	15	0	24	27	0	0	0	0	0	0	0	0	0	0	0	0	0	6	0	0	0	0	18	9	33	57	141	8	8	33	74	39	12	65.75	591	564.25	105.75	69
K00437	0	0	65.5	0	7	5	1.5	0	6.5	0	2	0	0	4	0	0	0	0	0	0	0	0	0	0	0	0	4.5	0	0	0	0	0	0	0	0	0	0	0	0	3	9.5	17	0	0	0	0	0	4	20
K00440	4	0	36.33	0	0	0	0	0	0	0	0	0	0	0	0	0	0	0	0	0	0	0	0	0	0	0	0	0	0	0	0	0	0	0	0	0	0	0	0	0	0	0	0	0	0	0	0	0	0
K00441	322.5	482	6052.82	3675	868	211	524	226	450	104	186	175	47	339	232	0	0	7	0	0	23	0	9	0	0	3.67	346	4	0	0	0	12	0	140	76	118	148.17	290	0	20	604	282	9	549	36	2005	686.75	344	306
K00442	4	0	36.33	0	0	0	0	0	0	0	0	0	0	0	0	0	0	0	0	0	0	0	0	0	0	0	0	0	0	0	0	0	0	0	0	0	0	0	0	0	0	7	0	0	0	0	0	0	0
K00443	4	0	36.33	0	0	0	0	0	0	0	0	0	0	0	0	0	0	0	0	0	0	0	0	0	0	0	0	0	0	0	0	0	0	0	0	0	0	0	0	0	0	0	0	0	0	0	0	0	0
K00446	102	133	3541.18	1131.63	904.5	182	618	224	426.5	81.33	143	167	83.5	237.5	162.5	0	0	0	4	2	22	0	0	0	0	0	19	0	11	0	22	0	20	346.5	121.84	112.5	25.4	284.67	39	15.5	389.17	265	26	1645.5	102	2327.83	1065.75	1839.33	1197.33
K00448	371.17	264.5	3997.05	2928.47	1247	386.5	929	616.5	679	192	280	379	176	725.83	352.5	0	0	19.5	30	0	230.5	0	103.65	0	0	0	120.75	0	11.5	8.5	22	3	9	359.5	191.67	699.25	474.65	411.87	76.5	513.5	1904.5	1093.5	91.5	805.17	544	635.5	1511	470.5	1640.12
K00449	1594.53	1258.34	7880.38	3832.13	2963.1	865.57	1775.74	1292.8	1377	739.16	519.04	712	335	1434.6	736.58	11.83	933.67	410.67	801.99	6	565.57	5378.66	364.82	2455.83	11267.7	206.33	440.16	1423.83	2271.32	1255.5	2254	1743.52	1002.67	1158	1095.51	932.92	958.48	2867.62	1363.66	2774.49	4751.59	2565.76	3104.5	2062.67	2789.29	3299.67	3121.74	1317	3067.95
K00450	18	15.17	1936.81	758.66	198	58	74.5	76	74.5	57.74	18.5	37.25	13.5	118.33	28	0	0	0	20	0	61	0	37.09	0	0	0	189	9	14	12	5	110	1266.25	65.79	48.5	8.5	96	185.63	20	20	263	52	5	185.5	109	236.5	663.32	181.11	350
K00451	11176	10456.3	20810.7	5776.67	19781	8810.24	14338.2	6766.14	12341.5	8052.11	4636.1	12988.6	3076.34	12564.7	4639.46	7587.84	5141.91	6492.83	6332.29	10187.3	2494.9	8497.37	2752.42	22345.1	17694.3	3918.32	9082.49	3754.48	6104.59	3500.12	4870.11	10298.7	2527.9	3100.42	4424.3	12172	3145.42	6304.22	3422.12	6389.13	43663.9	5606.87	6629.55	11763.3	6612.06	11254.9	13803.1	6195.31	17200.4
K00452	7870.52	4758.5	4229.93	1377.5	8211.18	3667.73	4402.33	1723.3	4728.5	2128.5	1476.7	5138.83	801.5	3996.93	985.33	13	0	6.5	57.5	96	320	0	190.5	0	0	6	1435	5	0	0	24.66	93	61	813.5	1240.83	668	449.57	1258.83	110	759.84	5726.17	1235.16	253.5	5119.34	801.03	4480.84	3007.83	5157	6367.66
K00453	13484	11079.7	16043.3	5795.43	81321.7	95166.4	98498.7	108362	63839.8	64262.6	92687.2	93563.6	51223.5	62251.8	62495.8	851	6388	4994.5	82093.5	8711	41352.5	693	25108	228	8123	1204.91	66262.8	9631	1197.5	767	1203.16	771	1147	20665	9550.5	51226.9	164629	47718	1707	17554.8	37061	15723.7	23459.5	37898.7	20863.1	82747	58066.9	69219.3	42327.8
K00455	56.2	120.1	1536.2	680.88	106.5	8	83.5	14	41.5	29	9	7	52	33.33	9.5	0	0	0	10	0	17	0	46.05	0	1	0	83.25	9	14	12	15	58	21	110	18	9.25	20.15	261.2	14	0	134	218	0	268.5	49	1627	211	186.5	82.5
K00456	283	25.5	506.67	199.5	109.83	33	121	66	122	22	32	57	33	130.33	54	0	0	0	0	0	0	0	11	0	0	0	0	0	0	0	0	0	0	15	36	36	9	24.5	0	1.67	118	25	0	183.17	6.33	184	270	79.5	118
K00457	14951.2	12376.3	32563	11825.5	85714.7	95977.2	101239	109265	66675	66223.3	93632.8	94217	51083.2	63982.8	64148.5	8425.84	11410.9	11405.3	88345.3	18767.3	43527.2	9121.37	27699.4	22562.1	25817.3	4925.32	74036.7	13379.5	7273.59	4236.62	5981.86	11063.7	3652.9	23700.7	12690.8	62153.5	168099	53242.8	5144.62	23431.6	74680.1	23150.7	29492.5	44952.2	27162.6	92341.4	88461.8	76123.1	55025.2
K00459	20857.1	19848.4	44932	59135.3	141194	180344	179823	211070	113400	120760	180226	169677	99278.8	107645	121479	1705.83	13855	10519.4	167528	17231.9	84120.2	6982.01	51556.3	3957.88	28174.1	2407.63	131299	21617.4	6292.42	3725.5	5214.23	3472.39	3791.49	41034.2	17956.5	109496	330425	96114.3	5482.28	36461	66040.3	30601.5	49473.7	68339.1	44080.3	158365	114341	130933	72832.9
K00461	0	0	11	0	0	0	0	0	0	0	0	0	0	0	0	0	0	0	0	0	0	0	0	0	0	0	0	0	0	0	0	0	0	0	0	0	0	0	0	0	0	0	0	0	0	0	0	0	0
K00462	0	0	0	0	0	0	0	0	0	0	0	0	0	0	0	0	0	0	0	0	0	0	0	0	0	0	0	0	0	0	0	0	0	0	0	0	0	0	0	0	0	0	0	0	2.75	0	10.25	0.75	0
K00463	18	11	219	163	80	16	38	0	48	6	9	14	5	14	0	0	0	0	0	0	7	0	7	0	0	0	0	0	0	0	0	0	0	2	5	10	9	0	0	0	25	21	0	33	0	73	38	0	18
K00464	231.5	317	5023.5	3227	221	113	152	84	160	70	45	50	15	188	78	0	0	7	0	0	23	0	7	0	0	0	336	4	6	0	0	9	0	23	60	30	136.17	85	0	20	389	47	25	216	40	352	232	75	85
K00466	50	24	992.92	510	0	0	0	0	0	0	0	0	44	0	0	0	0	0	0	0	0	0	56.5	0	0	0	8.5	0	0	0	5	0	0	0	3.67	4.5	17.9	10	0	0	16	11	0	4.67	0	0	37	8	45.5
K00467	12	16	595.33	172.25	644	205.5	337	354.5	373	120	150.5	232.5	110.5	492	254	0	0	0	0	0	21	0	0	0	0	0	4.5	0	0	6	0	0	0	27	137.5	112.5	14	14	4	6	147.5	48	5	983.83	44	277.33	247.5	126.5	1424.33
K00469	49.5	30	1059.33	19	548.33	137	371	80	448	49	113	184	62	132	91	0	0	0	0	0	0	0	5	0	0	0	4	0	0	0	0	0	0	67	47	132	151	84	17	89	349.67	115.33	37.67	208	94	157.17	282	165	326.33
K00471	1154.34	640.96	2031.93	1210.81	325.5	119	413.5	247	236.5	112	84	114	57	323	489.5	0	248	12	60	0	289	0	145.5	0	0	0	178	30	69	42	114	1550	15	148.5	224.56	261	158.22	344	61	128	9470	559	60	699.5	184	2054	1038.72	601.66	1499
K00472	3199.75	2621.76	3219.8	1303.03	65573.1	87430.1	86956.9	103480	54083.6	58653.8	89044.6	81726.2	48670.5	51394.8	59696.6	838	6269	4886	81959	8584	40830.4	624	24772.4	217	8123	1011	64441.2	9615	1173	744	1014	715	1074	19377.9	7966.25	49479.9	164059	46002.6	1608.12	16333	28262.1	13710.2	22722.5	32942.4	19983.3	75895.6	52575.9	63487.2	34760.3
K00474	0	0	23	0	0	0	0	0	0	0	0	0	0	0	0	0	0	0	0	0	0	0	0	0	0	0	0	0	0	0	0	0	0	0	0	0	0	0	0	0	0	0	0	0	0	0	0	0	0
K00476	0	0	682.5	115.4	0	2	0	0	0	25	0	6	44	0	0	0	0	0	0	0	9	0	0	0	0	0	0	0	0	0	4	3	0	0	0	0	0	7	0	0	0	7	0	5	0	29	75	6	0
K00477	50.5	56.75	2966.61	150	60.25	46	68.75	32	39.25	83.75	17.75	82.5	79.75	164.58	62	0	0	0	30	0	141	0	79.29	0	0	0	113.75	0	3.5	0	15	11	0	35.29	99.5	22	72.75	84.68	0	36.5	430	172.5	17.5	258.25	29.25	112.5	383.14	62.11	715
K00479	739.55	500.15	3737.03	23139.9	910.5	193.5	658.5	315.5	454.5	143	233.5	361.5	100.5	402.66	127.5	0	0	0	0	0	52	0	89.09	0	0	0	32	0	0	0	39	3	0	964.29	527.31	161.5	406.33	303.3	53	222	757.5	2683	29	819.67	189	4484	20330.5	4541.15	5610.5
K00480	517.5	416.84	8014.83	1439.32	2545.5	719.5	2415.5	681.5	1246.5	244	540	597	131	868.83	351	0	4	0	35	14	197.5	7	100.79	0	0	2	252.5	7	17.5	12.5	72	120	1286.25	1171.79	794	10148	1748.57	823.1	126.5	819.5	2714.5	3792.5	446.5	1863	756.75	5329.5	23100.8	4990.11	7417
K00481	3511.5	2719.5	6013	3187.82	67361.2	87977.5	88929.2	104061	55076	58847.3	89466	82215	48809.5	52163.7	59953.5	838	6273	4905.5	82011	8596	41032.5	631	24911.3	217	8123	1013	64687.8	9622	1182.5	756.5	1040.75	757	1117	19684.8	7892.67	59489.5	165317	46346.3	1667.5	16972.5	30108.5	14812.5	23161.5	31331.9	20435	76205.8	54216.3	63940.4	33600.2
K00483	1516.2	2473.6	3014.48	1067.71	319.5	50	121	67	169.5	25	55	74	36.5	70	86.5	0	116	102	13	0	0	69	2.8	11	0	181	8	13	18	17	105	0	6	98	98.34	58.5	50	101.2	20	47.5	169.17	78.2	60	521	41.83	320.83	360	206.83	706.33
K00484	88.03	95.77	1238.38	823.14	193	69.5	183.17	68.5	486	114.5	111.5	136.5	64	151.83	90.5	0	0	0	0	0	11	0	14.63	0	0	0	17.5	9	14	12	0	3	0	464	42.5	42	40.9	34.7	14.5	23.5	166.33	38.2	27	155.5	57	183.5	336	114	285
K00485	22	24	57	45	0	0	0	0	0	0	0	0	0	33	0	0	0	0	0	0	0	0	0	0	0	0	0	0	0	0	0	0	0	4	0	0	0	0	0	0	65	0	0	123	0	0	0	0	12
K00486	8471.52	5883	5508.68	1505.5	11851.2	6145.23	7780.33	2925.3	7456.5	4695.5	2566.7	10244.3	1419	9067.43	2151.33	13	3	6.5	47.5	96	310	0	188.5	0	0	6	1398	5	0	4	26.41	48	45	964	1283.83	1325.5	382.34	1111.83	75	851.84	7303.67	1374.66	525.5	4815.34	767.53	4294.84	3164.9	4474.5	6761.66
K00491	1684.58	2608.75	2329.59	25237.3	5.8	2	0	9.2	1.8	0.6	0	4	0	0	1.4	0	174.35	204.7	16	0	0	94.1	0	99.05	2.4	360.21	13	46.2	137.6	80	202.1	10.75	53.2	5.14	43.3	3	33.8	115	98	99.25	59.07	84.2	77.4	107.15	108.63	8.6	135	23.93	99.4
K00493	84	119.5	1303.17	405.08	579.5	117	521.5	161	207.5	31	112.5	107.5	32.5	176.5	63	0	0	0	0	0	101.5	0	3.5	0	0	0	26	0	8.5	2.5	20	0	7	273.5	117	577	400.84	520	66.5	475.5	1312.67	1113.5	58.5	1014.33	490	2062.33	957	415.33	1382.33
K00494	2485	519	1359.67	1090	2609	1218	1124	3159	2801	232	4066	2553	1165	798	1817	681	29101	50671	14755	1459	3845	4667	4700	5683	1518	5358	5064	60265	87492	56429	37101	61337	30267	20525	18775	2059	10240	27314	51495	41514	12663	20086	9662	10750	78071	13399	33828	10179	26616
K00496	13450.5	3779	24240.4	2970.14	4522.6	3780.24	3792.66	1351.3	2086.34	542.5	1140.2	1196	366	2451.94	802	0	4	0	9	14	154.83	14	86.55	0	3	2	107.25	7	11	16	88.5	11	16	1758	1211.5	19248.2	2591.05	700.4	118.5	533	3054.34	5563.5	730	2239.5	585.7	8299.17	42431.5	9645.5	11940.2
K00499	56.5	129	2100.74	177.03	151.5	31	131.58	90	108.5	88	34	134	83	141.83	61.92	0	0	0	10	0	44.58	0	15	0	0	0	67.58	9	14	12	36	66	34	168.5	35	57	82.3	267.25	48	17	388.42	77.75	46	1018.83	123.5	754	439.16	1575.08	260
K00500	13375.2	10566.5	16555.2	4777.5	76131.2	91523.6	94558.9	107712	60685.5	62378.2	91570.8	85134.7	50641.2	56704.7	62389.5	8425.84	11403.9	11376.3	88303.8	18750.3	43204.9	9114.37	27508.9	22562.1	25817.3	4928.23	73301.5	13362.5	7262.09	4224.12	5831.36	10944.2	3595.9	21965.4	11877.6	51253.1	166121	51790.2	5008.62	22413.1	68702.3	18674.7	28688.5	41829.6	26140.6	84433.7	64455	69807.8	46537.4
K00501	5	0	12	0	0	0	0	0	0	0	0	0	0	0	0	0	0	0	0	0	0	0	0	0	0	0	0	0	0	0	0	0	0	0	0	0	0	0	0	0	0	0	0	0	0	27	0	0	0
K00504	0	0	0	0	0	0	0	0	0	0	0	0	0	0	0	0	0	0	0	0	0	0	0	0	0	0	0	0	0	0	0	0	0	0	0	0	0	0	0	0	10	0	0	0	0	0	0	0	0
K00505	7	40	1380.67	278	93	9	32	9	0	0	5	0	0	0	7	0	0	0	0	0	4	0	35.25	0	0	0	4.25	0	0	0	0	14	0	79	55	4.25	29.25	205	0	0	0	207	0	350	25	1595	124	145	212
K00507	28739.3	24134.3	58728.3	16332.5	86810.5	98255.5	101799	112318	66683	63297.6	96994.2	93210	52914	59954.9	65676.1	9093.84	40515.9	62057.3	103059	20143.3	47063.7	13789.4	32119.6	28245.1	27335.3	10289.3	78347.2	73650.5	94826.1	60666.1	43049.5	72292.2	33851.9	43191.9	30184.5	54448.5	180108	79529.5	56694.1	64408	87399.8	39527.9	38618.4	52616.9	105118	98704.2	99298.6	81293.9	70153.3
K00508	14262.9	6687.67	16697.2	3585.46	15274.9	7546.4	9735.25	3859.05	9525	5162.5	3303.2	11269.5	1873.5	10874.4	3002.5	13	3	6.5	63.5	110	433.66	0	198.9	0	1	6	1690	23	33	40	82.41	48	47	1121.5	1796.67	1725.75	520.74	1183.03	85	1075.84	9062.17	1635.53	542.5	5315.76	960.2	5191.59	4624.58	3522.33	8915.94
K00510	3014.99	1402	4957.75	5433.71	211	100.5	107	53.5	158	70	54.5	44.5	13.5	186	77	0	0	7	0	0	23	0	16	0	0	0	340.5	4	6	0	2.33	9	0	41	64.67	36.5	154.84	81	0	20	338.5	69.33	6	242.67	55	444	353.5	82.5	149.59
K00511	0	28	102	0	0	0	0	0	0	0	0	0	0	0	0	0	0	0	0	0	0	0	0	0	0	0	0	0	0	0	0	0	0	4	0	0	0	0	0	0	0	0	0	0	0	0	0	0	0
K00514	2.5	0	335.5	0	0	0	0	0	0	0	0	0	0	0	0	0	0	0	0	0	0	0	0	0	0	0	0	0	0	0	0	0	0	0	0	0	11.17	0	0	0	0	0	0	0	0	41.5	0	0	0
K00517	6511.65	3557.76	11762.6	4160.01	8580.75	2750.52	5897.83	3778.5	4418.84	1292.66	1868	2529.5	983	5471.17	2558.5	13	0	4	65	99	609.5	0	209.13	0	1	2	1411	12	9	58	26.33	17	7	463	1272.17	1210.18	491.84	558.37	39.5	700.5	4384.85	1269.5	187.5	3344.17	570	4735.18	3072.5	2168	6154.17
K00518	4001.21	4757.57	3063.34	393.14	5463	4246.5	4949	1039.5	1493	391	794.5	1228.5	275.5	2542	510	0	0	0	5	0	8	0	1.29	0	0	0	31.5	0	18	2	25	0	0	206.29	188.14	363.5	75.43	126.43	16	59	1350.5	301	28	426.5	232.5	1251.5	2245.5	1258.15	727.8
K00520	827.95	373.35	804.67	1539.58	424	112.67	278.83	68.5	183.67	22.33	85	85	27	111.17	54	0	0	0	38	0	166.5	0	98.2	0	1	0	116.5	0	3.5	0	32.33	0	0	61.64	86.67	36	120	112.8	10	52	617.67	168	26	195.17	100	282	722.5	171.5	548
K00523	9919.21	4049.41	17204.7	24280.2	66911	89673.2	88018.8	104208	54980.7	58864.2	92270	83257.8	49326	52268.5	60785	997	24235	28848	91689	9654	42395	1350	26783.8	2696	8513	1412	66774.2	16761	13838	7627	5768	44489	5476	23045.8	10547.6	50287.4	165971	49962.6	8340	22811	32627.3	16918.5	24372	33071	30780.5	79842.2	57560.1	65803.4	36767.2
K00524	0	0	86.5	0	0	0	0	0	0	0	0	0	0	0	0	0	0	0	0	0	0	0	0	0	0	0	0	0	0	0	0	0	0	0	0	0	11.17	0	0	0	0	0	0	0	0	0	0	0	0
K00525	56020	50383.9	117223	99956.8	193263	204793	214932	228694	141527	141725	196478	201742	110282	131406	135072	10357.8	63418.6	71190.5	188095	30624.3	126482	73496.5	58500.4	69599.2	38965.7	17027.2	147864	86929.7	105581	67062.1	83199.3	80542.3	113460	75885.3	48086.8	132246	352216	148171	68371.1	107347	159053	76425.8	97357.6	100308	138278	201602	209464	163943	142405
K00526	41265.8	34902.7	55892.1	75450.3	107223	108813	114032	120914	76173.7	68492.2	100799	105503	54822.8	72197.1	68542.9	9889.84	61304.1	76862	105226	20328.3	51350.3	74702.5	36688.3	56399.2	31564.7	17153.5	83842.7	125512	166749	109122	109419	81446.2	134828	68581.9	52039.8	59310.9	191443	120692	104712	119191	106766	69338.4	78837.1	70162.6	176124	116658	137483	92829.9	105945
K00527	6385.75	3718.22	22061.1	36429.2	10260.2	2089.45	3611.35	6995.96	4987.36	2533.74	4839.53	3399.63	1817.18	1946.15	3283.04	8482.84	46921.6	58913.8	20651.8	11513.3	5257.11	70413.9	5953.79	53720.4	22506.3	10993.7	11261.5	64065	93994.6	59980.1	76228.7	72778.8	73304.1	31197.6	25895.5	3082.94	13471.6	48181.1	58791	64718.7	48328.3	30637.3	47139.6	16924.7	86995.5	19956	40625.3	12702.1	34910.8
K00528	27549.5	25630.5	71053	39539.6	95252.1	102258	106242	114406	73132.9	75551.9	101752	105146	57298.7	63462.8	70504.6	9232.84	40913.3	63571.8	103155	21250.3	82579.1	13837.4	31089.2	28303.1	27392.3	10384.2	77238.7	75906.5	101798	64951.1	45874.4	72617.5	70800.1	46278.5	31365.4	67062.2	178760	80579.8	60849.6	66232.8	84193.8	42311.1	39362.1	54312.5	108743	106733	122002	86894.8	82346.7
K00529	765.86	630.02	11460.6	5082.25	4468.75	1148.67	3573	1307	2174.17	506.49	867.5	1019	359	1613.16	870.5	0	4	19.5	76	24	351.83	7	221.43	0	1	2	299	13	17.5	16	17	55	35218.2	1247.5	1080	9905	1667.47	647.17	70	473.5	2609.5	3116.7	439	3096	420	6279.5	23312.5	5707.5	9022
K00531	0	0	40.66	0	80	27	67	18	25	0	0	0	0	9	8	0	0	0	0	0	0	0	0	0	0	0	0	0	0	0	0	0	0	12	0	0	0	0	0	8	14	0	0	12	0	0	28	22	15
K00532	2.5	7.25	9.5	6.87	0	0	0	0.5	0	0	0	0	0	0	0	0	251.5	0	0	0	0	0	0	0	0	0	0	0	1.25	2	0	10.75	0	1.57	0	0	0	0	0.5	0	7.75	0	0	0	0	4	0	0	0
K00533	0	4	62.67	44.29	7	5	1.5	0	6.5	0	0	0	0	4	0.67	0	0	0	0	0	0	0	0	0	0	0	4.5	0	0	0	0	0	0	0	0	0	16.33	0	0	3	9.5	10	0	0	0	2.33	0	4	0
K00534	36	25	232	0	87	32	68.5	18	31.5	39	0	0	0	13	8	0	0	0	0	0	0	0	0	0	0	0	4.5	0	0	0	0	0	0	696	421	40	284	47	39	164	308.5	2458	9	370	46	2396	19624	4156	4957
K00537	43684.4	34448.6	72616.1	69215.1	103501	104418	110955	117327	73960.5	67651.6	99744.5	103424	53611.9	70793.9	67682.1	9362.84	53222.2	64102.2	105524	20350.2	48629.6	71174.3	32789.4	54103	30635.1	12458.2	80730.7	73884.3	95602	60945.6	77900.6	73746.3	145014	54995.6	37423.9	65939.4	180723	98211.6	61005.1	84492.5	96991.3	52954.2	71362.9	62173.3	110492	114737	129003	91315.2	92466.1
K00543	0	0	0	0	0	0	0	0	0	0	0	0	0	0	0	0	0	0	0	0	0	0	0	0	0	0	0	0	0	0	0	0	0	0	4	0	0	0	0	0	0	0	0	0	0	0	0	0	0
K00544	220.67	176.33	173.34	1336	0	0	0	0	0	0	0	0	0	0	0	0	0	27	0	0	0	0	9	0	0	60	0	0	0	0	0	0	0	0	24	0	3	0	0	0	0	9	0	0	1.83	3	2.5	0	0
K00545	0	0	114	68	474	153.5	271	333.5	302	120	135.5	202.5	85.5	458	239	0	0	0	0	0	21	0	0	0	0	0	4.5	0	0	6	0	0	0	17	41.5	101.5	0	0	0	6	50.5	12	0	43.5	12	64	48.5	94.5	57
K00547	3509.08	4642.17	7918.27	52446.6	1002.1	295	759.16	615.4	586.18	180.2	285.5	338.33	116	758.5	717.8	0	367.63	186.4	21	0	72	50.2	0	169.1	4.8	288.6	30	114.4	342.2	198	232.2	1568.5	35300.7	3302.04	257.24	382.67	169.11	798.17	265	198.5	9126.47	855.43	111.8	2075.37	459.43	5661.37	760.16	2449.24	999.3
K00548	58077.8	54147.3	113159	44873.6	200415	207823	220010	229162	146514	145209	197778	210370	110290	137725	136107	10340.8	59649.4	70279	185398	30079.3	124991	71744	56778.8	54271.9	38810.7	13268.1	146083	85666.2	103537	65877.6	81449.4	74680.3	77136.4	71916.1	47908.1	139440	348016	145872	66802.7	103879	136390	73391.5	95917.4	99915.3	134939	203943	226391	168715	145831
K00549	20361.4	16227.9	43270.2	66962.6	77660	92121.1	94619.8	110087	63676.3	63850.2	95692.8	91025.2	51401.9	56355.1	64607.3	16634.7	42032.6	67912.1	104129	29605.7	46526.6	19895.2	31411.4	34341.1	44149.4	11202.1	82002.2	75468.5	97823.9	62378.2	45960.2	74866	70350.8	50802.7	30599.8	53925.6	177812	81850.2	58351.6	66451.4	81931.8	40473.6	41793.2	51716.5	107300	98773.6	99169.9	78769.2	69837.6
K00554	43757.8	40579.2	98111.7	74583.9	120530	114830	121758	122100	84014.6	81695.5	105882	117908	60261.3	76617.6	73953.8	9506.84	53501.7	65522	103671	21389.3	84751.9	71177.5	33107.6	54080.2	30687.7	12450.5	81452.7	76066.7	102517	65147.6	80599.5	73900.5	76300.4	54393.5	38224.3	71789.7	185751	99625.8	65581.6	88343.4	106291	57099.6	72471.6	65892.5	115564	116290	131078	93884.3	97251.4
K00555	602.5	571	1054.83	210	9	0	0	2	5	0	0	0	0	0	0	0	11	0	0	0	0	0	0	0	0	18.67	0	0	0	0	15	0	0	3	6	0	27	0	0	0	13	0	0	38	0	19	7	0	27
K00556	21069.3	11912.8	25117.9	6160.42	18330.8	9527.74	11842	8889.64	12162.7	7983.86	7839.77	18203.5	4011.67	12327.7	5758.46	8251.84	34240.3	57163.8	20724.3	11627.3	5181.4	13157.4	5961.7	28028.1	19213.3	9275.23	12717.2	64000.5	93520.1	59905.1	42091.8	71596	67962.1	23453.4	22429.7	4570.74	11953.7	33429.2	54906.6	47451	53920.3	24871.9	15945	19863.7	84569.5	22446.1	45232.4	17489	38243.6
K00557	10479	5054.64	21542.7	25437.8	6940.89	3256.67	4422.28	5124.84	6228.94	2697.86	5636.82	7929.96	2065.92	3098.34	3553.46	8238.84	34237.3	57158.3	20641.8	11508.3	4712.73	13157.4	5749.64	28028.1	19212.3	9264.32	11007.2	63995.5	93508.1	59897.1	42103.4	71537.2	101886	25183.8	21258.6	3205.32	11979	32494.1	54873.6	46567.3	47128.6	23456.6	15406	17234.1	83878.7	19230.4	42276.6	14763.2	32770.8
K00558	22041.8	18106	60135.4	25026.8	87483.5	100393	103459	110703	67311.7	64231	94160.1	95104.5	51109.6	64722.7	63926.6	1390	15151.4	18111.5	86380.9	8810.88	44911.3	4837.25	29164.4	3655	9748	6010.16	71315.5	62338.4	74113	49959.5	33480.9	10572	63294.1	39489.4	25811.2	62294.9	174821	71214.1	46130.6	52750.8	58435.9	35789.1	31896.8	46884.1	88021.4	94685.2	110628	80175.2	68592.9
K00559	0	0	91	0	12	0	0	0	0	0	0	0	0	0	0	0	0	0	0	0	9	0	0	0	0	0	0	0	0	0	0	0	0	0	0	0	0	0	0	0	0	0	0	0	0	0	0	25	0
K00560	41678.8	38540.1	69363.8	68537.9	112008	112577	115507	120482	80050.4	78826.5	104379	115985	59463.6	74193.4	72419.5	9360.84	52871.2	64010.5	103235	20258.3	48227.4	71137.5	32700.6	54028.2	30640.7	12446.2	80348	73791.7	95433.7	60942.6	77758.5	73554.8	74655.4	51705	36707.8	59545.6	179282	97093.6	60724.1	83864.9	93439.5	48936.1	71271.1	59885	109484	109398	105576	87249.3	87056.1
K00561	112.67	140.33	105	1160.25	34	7.5	17	14.5	21	5	37.5	21	5.5	28	12	0	0	0	4.5	0	0	0	0	0	0	0	4.5	0	0	0	0	11	0	0	6.5	6.5	14	0	0	0	6.5	23.33	0	2.5	0	17	28.5	18.5	20.17
K00563	12377.4	5719.47	22201.4	28581.5	12014.5	3423.91	5003.11	7585.09	6469.5	2841.24	5710.86	8113.71	2389.1	3202.12	3656.99	8482.84	46873.8	59222.3	23002.2	11545.1	5736.28	71052.6	6000.14	54767.1	23197.3	11209.3	11393.5	64998.9	95483.6	60873.6	77205.6	73040.3	73794.8	26897.3	26366.8	3326.57	13340.8	49361.1	59632.1	65588.5	52178.5	31182	47816.8	19018.9	88489.6	22499.1	44477.6	15457.8	36060.8
K00564	24305.8	13557.4	44858.8	37204.3	20577.5	7147.15	11162.4	13114.7	13139.5	5645.32	11581.6	12525.4	4250.77	6849.31	7370.25	16721.7	80822.4	116224	41331.1	23030.5	10069.8	83667.3	11710.1	81819.1	41722	20591.3	22371	128105	187632	119951	118507	144288	106087	52242.3	47950.6	16068.6	26508.4	81616.3	113830	111653	97344.9	57013.3	63091	37156.2	171427	46276.1	107736	34754	74290.6
K00566	45905.8	40945.2	96127.7	76396.4	130277	114989	122648	126726	84294.1	81793.5	105907	117975	60906	76700.1	74048.2	9994.84	77839.7	68966	103706	21389.3	85673.9	185685	33469.6	105436	37274.7	15864.5	81943	76188.7	103365	65305.6	149099	76263.8	86456.4	56583	47722.4	71969.7	188135	131902	73455.6	124528	110901	71497.9	136133	69244.8	122213	122482	134272	94703.5	102898
K00567	41265.7	40924.8	94591.2	96500.8	119759	113395	121041	124793	84931.5	80464	106125	115256	60694.3	75979.6	75622.8	10045.8	65304.7	78934.5	107879	21986.3	87879.9	76354.5	37118.5	71748.2	31776.7	20473.1	85647.7	128823	175515	114406	113204	90643.5	102141	71467	54172.3	64104.9	193291	123139	109918	123319	147042	74394.5	80967.1	74915.3	182027	123958	158273	101415	118414
K00568	19317.8	15604.6	40280.1	32429.4	77925.2	94701.5	96314.1	111035	62626	62561.4	95902.1	91435	51925.7	56842.4	64291	9093.84	40809.3	62262.8	103164	20143.3	47546.6	14353.4	32458.5	29288.1	28028.3	10338.3	77973	74544.5	96262.1	61560.6	43855.2	72622.2	69556.1	45027.7	30901.9	64953.1	182364	81087.5	57840.1	66409.3	88728.4	45495.9	39534.7	54492.4	107170	103210	121704	84752.2	79602.7
K00569	12728.3	3912.52	20529.4	25699.5	7009.96	3219.38	4383.43	5057.46	5795.31	2610.49	5513.49	7806.96	2020.5	2934.04	3108.01	8239.84	33987.9	57145.3	20635.3	11508.3	4711.77	13157.4	5734.18	28028.1	19213.3	9264.32	11004.7	63962	93436.1	59843.1	41973.5	69990.2	32710.9	22547.1	21116	2951.94	11934.1	32427.1	54814	46486.6	38092.5	23342.6	15370.5	15925.8	83771.4	18586.8	41942.5	14521.8	31925.6
K00570	276	146	6539.16	416.5	2627	551	1546.5	649	1351.5	224.5	369.5	516	292.5	597	607.5	0	0	39	4	4	186	0	14.5	0	0	0	33	0	12	3	20	6	7	945	731	413.5	601	248.67	82	264	2183	2621	65	1392	288	3753	20568.5	4838	6750
K00571	8004.53	6599.43	32788.9	36813.4	8201.63	2608.05	3973.18	4740.66	6611.11	5665.3	4779.65	6560.21	1646	2593.2	3223.4	8227.01	30310.5	42995.9	14629.1	11223.4	4076.82	6955.56	5180.07	24215.4	7059.02	9184.2	10815.1	60522	86819.4	56752.6	38304.9	60685.8	30977.8	27096	19548.1	2891.86	10646.9	28634.4	51729.8	42381.3	41121.9	21186.5	11399.2	13719.2	78574.5	14983.4	35353.6	11315.3	30134.2
K00573	42054.7	39967.7	82696.9	39618.2	175803	197556	204013	221122	136189	139156	193985	198054	107480	125088	132464	9954.84	46814.3	66979.3	185234	28875.3	88931.4	14422.4	57605	28472.1	35468.3	11419.7	145165	83309.5	95976.1	61533.6	44274.1	73060.7	70378.1	67302.7	40720.1	127955	344844	127829	58407.1	82920.6	123387	61117.7	62983.7	91205.3	126353	192872	198019	159529	129941
K00574	26233.5	18548.1	53017.1	44796.9	155569	183830	189467	222725	126165	122286	188102	177499	102061	114479	128067	10992.8	63131.3	92656.8	188840	28908.3	94075.9	21791.4	63815.1	33286.1	37366.3	20794	149325	186762	238569	158010	107103	88908.2	155573	97816.2	69588.3	116835	358664	171849	145232	149266	128296	90237.3	76793.2	102514	255963	198535	230752	164066	157255
K00575	36994.7	30215	97190	40108.9	83941.4	97177	100456	112695	66533.5	65697	97141.3	93495.2	53321.1	58951.9	65898.6	9222.84	42015.4	64072	105652	21270.2	83423	14485.2	31472.3	29431.9	28079.7	10714.7	77375.5	77138.6	103802	66067.1	47163.9	74824.1	71363	45813.5	32203.1	64183	179445	81756	62054.1	67584.9	98666.4	44177.1	39853.7	56630.9	111130	106565	125999	85292	83862.3
K00577	880	1027	5164.66	0	4	2	0	0	5	0	0	0	0	0	0	0	0	0	0	0	0	0	0	0	0	0	0	0	0	0	0	0	0	0	0	0	0	0	0	0	0	0	0	0	5	0	33	0	0
K00578	4	0	36.33	0	0	0	0	0	0	0	0	0	0	0	0	0	0	0	0	0	0	0	0	0	0	0	0	0	0	0	0	0	0	0	0	0	0	0	0	0	0	0	0	0	0	0	0	0	0
K00579	4	0	36.33	0	0	0	0	0	0	0	0	0	0	0	0	0	0	0	0	0	0	0	0	0	0	0	0	0	0	0	0	0	0	0	0	0	0	0	0	0	0	0	0	0	0	0	0	0	0
K00580	4	0	36.33	0	0	0	0	0	0	0	0	0	0	0	0	0	0	0	0	0	0	0	0	0	0	0	0	0	0	0	0	0	0	0	0	0	0	0	0	0	0	0	0	0	0	0	0	0	0
K00581	4	0	36.33	0	0	0	0	0	0	0	0	0	0	0	0	0	0	0	0	0	0	0	0	0	0	0	0	0	0	0	0	0	0	0	0	0	0	0	0	0	0	0	0	0	0	0	0	0	0
K00582	4	0	36.33	0	0	0	0	0	0	0	0	0	0	0	0	0	0	0	0	0	0	0	0	0	0	0	0	0	0	0	0	0	0	0	0	0	0	0	0	0	0	0	0	0	0	0	0	0	0
K00583	4	0	7.33	0	0	0	0	0	0	0	0	0	0	0	0	0	0	0	0	0	0	0	0	0	0	0	0	0	0	0	0	0	0	0	0	0	0	0	0	0	0	0	0	0	0	0	0	0	0
K00584	30	31	298.66	0	0	0	0	0	0	0	0	0	0	0	0	0	0	0	0	0	0	0	0	0	0	0	0	0	0	0	0	0	0	0	6	0	0	0	0	0	0	0	0	7	0	0	0	0	0
K00586	601	571	998.33	210	9	0	0	2	5	0	0	0	0	0	0	0	11	0	0	0	0	0	0	0	0	18.67	0	0	0	0	15	0	0	3	6	0	27	0	0	0	13	0	0	38	0	19	7	0	27
K00588	1152.5	319.65	2767.17	1373.7	6862	387	1502.5	2755	1185	228	367	577	587	528	538	244	12169	1722	24	9	465	57254	191.58	25678	3293	1707	257	61	428	82	34315	1179	5078	1236.58	4794	352.67	1352.67	16215.9	3940	18118	3574.67	7240	31887	1970	3523	3799.67	2123.14	830.72	3198.2
K00589	0	0	47.5	0	0	0	0	0	0	0	0	0	0	0	0	0	0	0	0	0	0	0	0	0	0	0	0	0	0	0	0	0	0	0	0	0	0	0	0	0	0	0	0	0	0	0	0	0	0
K00590	0	0	357	0	441	122.67	379.33	101	439.67	69	145	134	118	182.67	105	0	0	0	23	0	0	0	0	0	0	0	0	0	0	0	0	0	0	18	77	83	6.67	55	0	0	370.67	72	0	431	0	140	133	59	183
K00594	105.67	21.67	828.92	267.5	206	52	94	12	92	0	24	36	35	18	33	0	0	0	0	0	0	0	0	0	0	0	0	0	0	0	0	0	0	93	3.67	26	33	17	2	0	34	2	0	83.67	28	118.17	103	29	182.33
K00595	979.7	994.42	13643.1	25526.7	3316.93	1156.4	2874.5	1083.8	1713.5	430.83	744.2	822.5	304	1531.26	698.17	0	4	26.5	71	20	328.5	7	148.84	0	0	2	625.25	17	28.5	18.5	39	95.33	35	1477.43	985.17	10295.2	1986.25	939.3	119.5	912.17	3403.5	3936.33	451.5	2624.17	889.95	7708.83	22930.3	5236.11	9818.75
K00596	30	11	956.57	156	56	17	47	27	24	38	4	11	48	47.83	35	0	0	0	30	0	190	0	71	0	0	0	108	0	0	0	0	8	0	14	71	39	78	80	0	35	505	142	15	250	14	255	346	72	529
K00598	308.37	299.94	4472.43	1829.04	2442	696.17	2212.33	850.5	1261.83	308.5	567	661.5	238	1216.5	552.5	0	1.43	0	102	20	384	0	219.75	0	0	2	350.75	13	5	16	9	66	35226.2	578.5	429.67	308.92	228.25	295.67	10	218	1587.84	391	80	1584.83	186	2985.5	1894	703.33	3756.83
K00600	46515.3	42441.2	111922	77748	123143	115618	123638	123347	85898.6	82311.7	106589	122341	61044.1	77575.4	74910.4	9518.67	57611.4	66468.2	106595	21911.3	85024	78424.1	33503.7	71897	42149.4	15930.5	81784.6	78504.5	106358	67353.6	84134.5	81394	78000	55691.2	39780.6	72413.2	186983	103380	67735.3	91788.9	128116	59496.1	76981.1	69051.8	119193	121253	134028	95540.1	100189
K00601	0	0	22	61	0	0	0	0	0	0	0	0	0	0	0	0	0	0	0	0	0	0	0	0	0	0	0	0	0	0	0	0	0	0	0	0	0	0	0	0	0	21	0	0	0	0	0	0	0
K00602	43452.4	42015.4	97757	75330.4	120497	114766	121741	122066	84025.7	81584.5	105819	117834	60236	76621.6	73911.8	9506.84	53541.7	65534	103664	21384.3	84742.9	71426.5	33115.6	54150.2	30726.7	12469.2	81420.2	76110.7	102559	65171.6	80692.5	73993.5	76316.4	54175.5	38194.3	71375.7	182429	99444.8	65453.6	87724.4	103434	56048.6	72335.6	64628.5	115039	116128	130304	93615.6	96935.4
K00603	156.5	223.05	2528.5	474.07	2140	308	1089	421	1068	165	296	377	259	403	519.76	0	251.5	0	4	4	0	0	2	0	0	0	9	0	1.25	5	95.5	13.75	0	2901	41	273	104	66	6.5	27.5	1201.75	22.5	29	145.25	129	476	332.5	393	179.76
K00604	49729.1	50207.2	109979	76365.7	126530	119156	126921	123557	85747.7	82562.9	106820	119308	60668.7	79438.6	75059.4	9518.67	54654.4	65913.2	104386	21389.3	85045.5	76307.1	33254.9	56466	41916.4	12656.9	81622.6	77470.5	104792	66405.6	82824.5	77038.4	77267	55245.3	39415.3	72586.1	186357	101766	66883.8	90617.9	117383	58544	75416.1	67507.5	117998	118834	134030	96094.4	99866.8
K00605	45466.6	45841.9	99929.2	69980.7	118249	115101	122861	120564	85036.2	81774.9	106252	118248	60181	77294.4	74409.2	9262.84	41112.7	63794	103644	21393.3	84139.7	13923.5	32897.2	28402.2	27394.7	10795.9	81181.5	75997.2	102034	65060.6	46415.2	72694.8	70916.4	47701.5	33543.8	70034.4	180422	83529.3	61184.2	68545.3	100481	46749.3	40298.1	63708.6	111070	120968	130006	94342.8	94139.6
K00606	44322.5	41356.1	100387	67007.1	115715	114978	121413	120141	84130.6	81603.5	108653	118710	60428.3	76619.6	74735.3	9258.84	58681.7	86271	112662	21345.3	48450.2	14619.5	33288.2	30833.2	27737.7	11163.2	81590	80850.7	107555	67727.1	48121	116115	73648.4	49943	35552.3	69829.5	181414	85250.3	63532.6	72251.4	99235.8	47060.1	41544.1	62683.3	116938	116915	130761	94992.3	95408.4
K00608	4.5	0	52.5	10.5	0	0	0	0	0	0	0	0	0	0	0	0	0	0	0	0	0	0	0	0	0	0	0	0	0	0	0	0	0	0	0	0	0	0	0	0	0	0	0	0	0	4	11.5	0	0
K00609	45381.8	41959.9	105314	74831.1	122828	115379	123763	122582	86112.6	81788.4	106575	118682	60646.3	77426	74304.8	9506.84	53512.7	65522	103702	21384.3	84755.9	71177.5	33122.9	54080.2	30687.7	12469.2	81558.2	76066.7	102508	65138.6	80614.5	73958.5	76316.4	52236.9	38412.3	71605.2	182882	99647.2	65442.1	87808.4	104006	56182.6	72270.6	66274.5	115133	117124	131485	94060.8	97729.1
K00610	4788.76	2533.16	13842.5	3354.81	6615.8	2310.38	4280.6	4728.71	6157.47	2473.11	5218.49	3807.13	1708.5	2043.54	3457.46	8238.84	33909.3	56919.3	18335.4	11476.4	4289.89	12593.1	5659.74	26978.1	18520.3	9235.99	10804	63065.6	92029.6	59008.6	41072.3	71239.4	67429.5	22266.5	20732	3051.19	11970.7	31242.9	54001.5	45550.7	43394.9	22650.2	14734.8	15093.9	82358.1	16699.9	37875.5	12036.9	30729.6
K00611	27575.8	26504.3	88627.7	65083.9	37780.6	20331.9	26893.8	13508.8	22424.5	18086.8	14324.1	25836.5	9774.35	15955	12145.8	8394.84	34975.1	58834.5	21214.3	12673.3	41583.9	13471.5	6360.8	28251.2	19309.7	9563.11	13161.5	66384.7	100890	64321.6	45137.6	72057	105315	32091.7	24073.6	18927.7	15850.4	35531.2	59452.6	50722	61604.1	30223.7	16986.5	27105.2	89917.9	33751	71666.9	26771.4	52804.4
K00612	597.25	801.67	18513.8	3990	995	407.84	577.83	462.5	599.83	198.5	217.5	338.5	222.5	774.33	363	0	0	7	7	5	178.5	0	64.85	0	0	0	355.75	4	7	6	0	12	0	182.5	217	189.09	230.98	394.4	8.5	48	968.84	335.5	37	1182	145.25	2564.51	1314.57	458.75	1262.83
K00613	21	80	2050.34	0	0	0	0	0	9	0	4	6	0	0	0	0	0	0	3	0	75	0	6	0	0	0	0	0	0	0	36	0	0	7	55	28	58.34	42	0	15	48	31	0	257	6	198	84	49	361
K00615	82053.1	81488.6	174578	88859.8	193765	152478	161710	146962	125976	128414	130914	173267	82016.2	108112	97229	41060.7	113862	143355	124555	62629.8	127481	201353	41317.4	143195	72645.8	26529.8	113469	142686	204401	129857	194953	149312	159344	85087.7	73570	98556.9	205633	168508	132914	177095	167925	102989	155494	100094	212338	159627	205487	127168	167618
K00616	45820.7	43539.4	100104	80185.1	120136	114485	121453	121889	83873.4	81181	105637	117546	60169	76660.2	73915.5	17035.8	53979.9	70826.2	103962	30868.7	83733.4	72105.9	32107.2	57624.5	36267.3	12848.5	85339.3	76401.4	103021	65480.2	81219.6	74843.1	76244	51559	38022.2	71759.9	183128	100234	65904.5	88493.2	104603	57049.5	73058.9	64130.4	116041	118539	132678	94430.8	94332.8
K00619	1890.84	1389.75	9804.51	2434.41	1381.25	364.67	712.75	469.5	613.75	168.5	276.25	324.25	174.25	579.75	390.17	0	0	0	0	0	133	0	81	0	0	0	149.75	0	12.5	6	5	6	0	222.5	307.17	177.17	97.08	91.75	14	219	1169.84	510.5	41.5	1760.58	183	575.83	713	370.58	2610.33
K00620	28941.4	28565.8	79758.6	61201.5	94639.1	105659	107941	111421	69168.6	73970.2	97646.8	103137	56529.2	64006.4	67883.9	1011	6724.85	6531.2	82878	9757	78778.8	697.1	26793.8	363.05	8182.4	1292.21	68113.5	11978.2	8534.1	5151.5	4154.85	1103.75	3002.2	26791.4	10721.6	64983	167515	48992.2	6201	20583.2	42079.7	20800.5	24205.4	40214.5	26036.5	90055	81902.2	75329.1	53231.1
K00621	165	204	200.5	0	4	0	0	0	5	0	0	0	0	0	0	0	0	0	0	0	0	0	2.8	0	0	0	0	0	0	0	0	0	0	2.5	0	0	0	2.2	0	0	0	0	0	31	0	13	0	0	8
K00622	0	0	126.33	34	474	153.5	271	333.5	302	120	135.5	198.5	85.5	458	239	0	0	0	0	0	41	0	0	0	0	0	4.5	0	0	6	0	0	0	17	41.5	101.5	0	0	0	6	50.5	12	0	43.5	12	64	37.5	90.5	57
K00624	24	0	86.33	47.67	0	0	0	0	0	0	0	4	0	0	0	0	0	0	0	0	10	0	0	0	0	0	0	0	0	0	0	0	0	0	0	0	0	0	0	0	0	0	0	0	0	0	0	4	0
K00625	8877	9930.32	12811.1	53379.6	12537.7	4971.9	7411.58	3879.2	3405.69	692.18	1374.54	1913.33	864.18	3476.44	1022.16	390	12636.9	3354.2	424.5	1105	36783.7	57565.1	396.5	25884	3381.4	1886.21	702.25	2421.2	7735.6	4380	37375.6	1674.08	7099.2	5831.45	6117.08	10130	3204.08	17596	8377	20551.8	7129.9	11150.9	32598.4	4987.15	7993.07	9606.77	25384.1	6495.43	10777.9
K00626	87756.4	69359.3	204530	170057	471897	558935	573683	649786	366034	379060	553456	539327	307320	343422	378184	21153.3	71294.8	59611.9	506686	73085.7	292372	91859	160076	78102	110228	21864.6	411949	121588	101831	66160.7	89442.9	39175.4	115977	150268	81800.9	378608	1.01299e+06	336428	71242.9	172816	296480	139871	197591	236437	212748	523644	490048	439810	299380
K00627	43373.2	38666.8	90074.3	76413.5	111844	111415	122312	119814	79073.4	69541.3	102264	106968	55178	75225.5	70688.6	9135.67	48339.5	63985.4	108693	21327.3	49487.5	22601.7	34626.7	61466.8	38919.8	17822.7	81934.4	77209.7	100717	64037.6	48398.1	87044.9	71993.2	53318.8	35346.8	69124.3	184938	86737.3	60449.8	72483.4	148715	51719.2	45971.5	64899.3	113381	114340	134341	92752.3	96384.1
K00630	18	62	939	0	55	11	51	12	32	5	6	0	0	23	5	0	0	0	0	5	7	0	8	0	0	0	35	0	13	5	0	0	5	159	30	331	393	296	128	661	1799	1095	168	1176	471	73	859	192	459
K00631	11744.4	6196.72	24623.3	5687.43	9726.56	5487.68	6475.93	6219.59	7141.85	2984.36	6094.57	8572.71	2323.67	4692.59	4220.63	8238.84	34248.3	57157.3	20652.8	11510.3	4850.23	13165.4	5750.02	28028.1	19213.3	9274.32	11059.5	63995.5	93520.6	59909.1	42007.2	71542.2	67926.1	24917.9	21420.1	3509.41	12046.8	32856.9	54899.1	46609.3	48625.1	23885.6	15434	17556.2	84092.9	21351.5	43185.5	15477	32913.2
K00632	34639.3	27739.3	62471.7	65923.1	100044	102917	109525	120423	78891.8	70370.1	104561	106931	55723.3	70669.6	71274.6	17345.7	74954	119435	123792	31739.5	52083.1	27040.8	38001.1	56372.3	46553	19964.5	89846.7	137690	188458	120679	85353.9	143974	137100	66528.8	52397.4	58928.2	189419	113190	111644	111442	134692	64161.2	54333.2	72661.3	189672	122422	144893	97977.5	108551
K00633	1899.51	469.71	3548.28	1821.8	3452	904.38	1793.02	3153.96	3426.47	2175.11	1125.49	1440.13	592	915.04	1023.66	8096.84	9571.91	18541.3	3357.4	9584.39	3444.31	9872.12	4706.74	8381.14	17780.3	5354.32	9598.41	53512.6	74208.6	49851.6	34267.8	10528.1	27580.5	17682.6	16690.8	1449.19	8896.73	25372.4	45089.5	36820.2	10214.5	18280	11205.8	10873.6	67886	10311.9	30408.9	8100.86	24486.1
K00634	1848.79	2902.99	3609.49	27099.5	1948.44	543.57	1778	527.7	966.94	234.43	391.29	467	131.43	707.86	278.09	0	710.35	245.2	15	14	44	350.1	54	169.05	41.4	362.21	106	106.2	233.6	127	278.1	130.58	334.2	921.21	625.11	9566	1271.23	598.57	165	524.25	1940.4	2949.03	554.9	1091.65	347.49	4820.6	21114.4	4701.89	6021.16
K00635	765.08	246.5	1778.08	524.03	142.75	41	69.75	41.25	79	17	52	19	11	84	29	0	11	0	9	0	35.33	8	1.6	0	1	10	40	0	7	0	14.25	5	2	3	75	14.25	30.5	18	9	2	17	59	3	134.75	3	103.25	326.25	105	109.87
K00638	3782.95	563.72	6892.52	2532.74	7594	2566.09	4672.53	5856.92	6489.61	4565.6	5403.98	3969.59	1825	2396.75	4156.26	15796.7	38783.8	63393.7	24184.4	21525.7	5022.32	21083.5	6451.88	49323.3	36214.6	13123.6	16415	66756.6	97931.7	62431.7	45726	79887.2	35908.4	23679.1	22646.2	4571.71	13533.8	35841.6	57384.5	51119.2	68215.3	26950.2	20338.3	16818.5	88442.3	17675.1	40673.8	13204.3	34578.3
K00639	29868.8	25285.5	48543.1	35251.3	40846.1	19969.6	27578.8	12951.1	24747.8	14950.8	11825	26693.2	5423.67	24682.6	9513.41	8264.84	34665.7	57391	20815.3	11731.3	5539.4	13251.5	6246.66	28131.2	19214.7	9640.2	14392.7	64088.7	93754.2	60039.6	42357.1	73253.6	68105.4	25540.2	24748.4	7710.99	14111.7	35691.3	55344.1	50157.7	77917.5	29553.9	16871.1	29032.9	87157.3	30661	52740.5	22628.3	51212.2
K00640	42709.1	37073.5	103167	97014	174218	193931	202801	222900	131091	127143	192670	187636	104040	123099	129260	10459.8	77860.2	94439	194679	30994.3	124847	72527.5	56929.8	56766.2	39190.7	13827.2	144336	92998.7	116485	72840.6	86401.7	118583	81632.4	75338.9	48118.2	116144	346813	148395	73579.2	108241	128901	68785	96031.4	96126.6	144799	196112	185710	159124	127305
K00641	26150.3	22078.9	45596.4	59955.2	86401.8	99951.7	102289	108476	65817.1	64052.8	93597.8	98234.8	51302.2	64342.4	63369	838	6420.75	5054	82110.5	8617	41571.3	703.5	25149.8	242.25	8124	1242.17	65547	9638	1223.5	761	1396.08	817.25	1156	24065.8	9590.9	51726.5	165099	48095.5	1721	17481.6	38662.3	15769.3	23464	38763	21400.1	86922.8	64350.7	68976.5	45114.9
K00643	602	659.5	9158.89	1812.5	3891.5	1149.5	3440	1050.5	1766	411.83	808.5	899	257.5	1291.5	689.5	0	4	19.5	119	27	565.5	7	311.5	0	0	2	452.5	13	15.5	16.5	21	38	14	2179.5	1218	12030	6148.5	1999.67	509.5	2242.5	9446.5	7425.5	819.5	5391	1898	10026.5	25015	5897	12345
K00645	44378.1	42282.3	100391	73826.3	121124	115019	122049	122422	84360.7	81838.5	106067	118171	60420	77027.1	74190	9506.84	53472.7	65510	103671	21389.3	84811.9	70928.5	33087.6	54010.2	30648.7	12450.5	81432.7	76022.7	102478	65120.6	80533.5	73826.8	76279.4	54442.5	38344.4	71937.7	185786	99568.8	65560.6	88272.9	105611	57056.1	72372.6	66206	115545	116580	131177	94044.6	97655.6
K00646	30	7	85	67	27	0	11	7	11	0	0	0	4	5	4	0	0	0	0	0	0	0	0	0	0	0	0	0	0	0	0	0	0	0	0	0	6	0	0	0	92	4	0	0	0	16	119	0	5.5
K00647	29699.5	22261.2	39350	35765.7	82997.4	94982.5	98645.9	114407	67310.9	62702.2	100478	94213.5	52862.5	58172.3	67164.8	9786.67	74280.4	113898	123044	22139.2	51623.2	26025.3	37295.2	52725	40969	19153.7	83087.1	137276	187628	120206	84376.2	142907	135490	72222.4	50909.1	65928.8	189414	110857	111070	110089	126654	64448.2	53306.8	65094.5	187861	117023	157508	95807.2	104795
K00648	58189.8	56935.3	118956	64007.9	153235	129108	143176	132032	104076	94646.2	112733	141024	64989.2	97996	81166.4	17090.7	58981.3	72273.9	112029	31683.4	86869.3	80226.6	34602.6	77482.6	49073	16423.3	90468.8	80736	110002	69525.2	86217.1	84542.6	79346.9	61009.1	43906.3	76151.7	188315	107623	69904.1	96183	160691	63856.3	79869.4	80576.6	124268	131177	143420	105575	118531
K00651	7568.54	7321.59	14930.5	8450.77	13148.8	2926.24	6260.69	7786.29	6278.96	2819.46	5464.86	4042.71	2028.6	3120.78	3754.67	8482.84	46710.9	58961.5	20716.8	11527.3	5591.57	70441	6057.37	53779.9	22507.7	11130.1	11662.7	64112.7	94095.4	60065.6	76244.6	72739.9	73113.4	27424.7	26571.8	13270.6	14777.5	49011.6	58999.1	65511.8	51944.7	34507.3	47691.9	19721.1	87807.1	26419.7	64251.9	19640.8	41689
K00652	34146.6	30309.5	70964.5	41733	100365	103374	108086	116404	72277.1	67270.8	99009.5	102438	53526.7	68299.6	67435.6	9350.84	52940.8	63798.3	103146	20236.3	47993.2	71043.4	32633.1	53923.1	30629.3	12002	79788.7	73727.5	95240.3	60757.1	77457.5	73572.8	74168.1	47721.8	36501	56844.2	182610	97061.8	60911.6	84028.5	96986.4	50450.1	70946.2	60264.8	109702	107321	106450	84153.3	82750
K00655	66971.3	58629.3	136458	84375	201631	208137	220417	231106	146414	142974	198181	204379	111974	134181	136865	10357.8	63441.8	71229.7	188176	30647.3	127004	73588.1	58683.2	69684	38970.1	17192.2	148404	86725.9	105446	66928.1	83265.2	80438.9	78207.6	77065.7	48964.2	133138	352932	149060	68300.6	107790	164633	77623.1	97496.2	105343	138655	205571	211407	165781	148170
K00656	11736.3	5236.55	18745	21636.1	14520.7	3735.47	5563.78	11248.9	8688.86	6935.6	9205.85	6297.76	3163.29	3227.66	5941.07	16721.7	80882.9	115852	38941.2	22984.7	9459.91	83505	11582	80842.5	41103.6	20211	22233.6	127193	186060	119015	117425	142655	245130	52912.3	46216.7	5608.38	24203.8	79193	112786	110088	82700	52691.8	62004.3	28191.1	169260	34787.8	76421.2	23894.4	63592.5
K00657	14029.4	11803.7	11842.5	30336.5	14710.1	5825.49	8645.33	6769.6	10013.9	8806.97	6544.8	12771.1	2690.5	9575.06	4370.24	15809.7	31998	62196.7	17502.5	20545.8	4827.95	16854.7	6259.36	17576.5	35134.6	6836.96	17453.4	63775.7	93221.2	59595.2	42677.1	66484.5	68024.8	23080.7	22294.3	3784.71	11869.1	33415.8	54765	47723.5	23102.3	24405.5	17312.1	17161.9	84034.4	20640.7	42093.5	14084.5	37062.5
K00658	43949.9	36769.7	72805.9	66021.1	115180	112401	122392	119514	83531.3	73156	103213	115317	55828.3	80373.4	70545.7	9119.84	40701.7	62284.5	103283	20367.3	48249.7	13893.5	32819.6	28344.2	27338.7	10671.5	81164.5	73720.7	94981.2	60791.1	43564.1	72415.9	69200.4	49664.7	33828.6	69477.7	184245	83450.6	57457.1	68948.7	107932	50465.9	40489.6	64803.4	108977	113482	131604	92306.4	95960.2
K00661	13000.6	8912.65	24890.2	13081.6	11780.8	4843.89	7918.32	8181.12	9310.04	5570.69	12784.1	7863.01	3691.34	5054.75	6920.02	16104.5	81830	139662	52811.1	24382.5	7719.66	28765	8618.15	58489.9	48654.7	14907.7	20122.1	85321	132779	80061.2	59734.1	187049	81583.9	34704.4	31371.4	5793.6	18878.4	47932.4	74777.8	68201.3	75872.7	34707.7	27859.5	26383.5	116256	36043.8	59425.6	22271.9	51248.7
K00662	228.83	161.5	1591.88	407.58	2039	1269.5	494.5	304.5	1378.5	1422	327.5	3518	164.5	808	176	0	29	39.5	2.5	0	26	249	32.5	70	39	60.91	30	44	51	33	80	113	43	85	76	104.5	421	276	20	98.5	942.17	113.5	117.5	668.71	55	326.33	387.5	200.33	1035.83
K00663	204.17	137.33	1768.87	1534.33	265	51	177	70	120	17	31	32	16	45	24	0	116	99	27	0	68	69	21.3	11	1	181	76	4	0	5	107	55	27	66.5	122	19	23	119.2	9	65	249.67	39	51	513.66	59	252.83	490.5	176.33	943.83
K00666	39878.7	26885.3	97359.5	50182.9	225993	273384	282395	321319	176980	181298	273991	257292	150026	167412	186728	10060	23878.8	21349.4	251665	35911.3	125849	5575.31	76489.9	20728.1	30847	7722.14	201811	31345.8	7585.37	4705.12	6658.55	12578	5025.43	64213.8	29161.4	190212	499425	145221	7395.96	54288	142154	54651.8	73262.9	110056	65699.6	260264	240579	216532	135383
K00668	0	0	16	0	0	0	0	0	0	0	0	0	0	0	0	0	0	0	0	0	0	0	0	0	0	0	0	0	0	0	0	0	0	0	0	0	0	0	0	0	0	0	0	0	0	0	0	0	0
K00672	183.83	71.5	3298.85	95.66	169	26	98	35	51.67	1.5	27	37	6	39.16	16	0	0	0	0	0	63	0	0	0	0	0	1.5	0	12	0	0	0	0	28.5	71	28	47.5	50	8	5	106.67	35.5	2.5	251	10	193.5	118	91	370
K00673	6534.43	7681.9	21248.6	46149.9	7333.32	3550.14	5246.6	6090.72	6023.41	3303.06	5781.15	8533.79	2881.84	3444.97	3365.74	8238.84	33989.3	57145.3	20717.3	11525.3	4953.03	13157.4	5918.68	28028.1	19212.3	9268.32	11225	63957	93435.1	59847.1	42018.2	70028.2	67909.1	22723.6	21568.2	3136.12	12346	32716.2	54857.2	46638.7	39859.5	23721.2	15487.5	19191.3	83918	20179.2	44676.2	14987.8	34340.8
K00674	29010.7	24514.7	50355.1	43144.5	92332.7	100348	105418	114471	71706.5	67540.8	98897.6	102344	53607.6	66846.6	67062.7	9106.84	40788.3	62069.3	103213	20246.3	47841.5	13796.4	32608.8	28245.1	27336.3	10316.9	79506	73670	94823.8	60693.6	43362.6	72354.8	69154.1	50701.5	32003.9	66533.6	182831	81571.8	57083.7	66591.5	95104.6	46703.5	39588.2	59277.2	106801	108078	125621	87995.7	85663.8
K00675	489.59	276.29	5713.76	2745.45	2561.98	672.88	1926.98	863.54	2200.69	2170.79	701.11	796.63	410	1064.75	694.48	7557.84	1460.94	5747.53	1381.9	9502.39	393.64	6329.72	882.43	6077.94	16850.7	701.12	5578.24	1828.3	3025.19	1677.12	2895.17	2672.06	36488.7	1128.16	1388.46	988.94	1056.01	3040.69	1773	3362.04	5155.64	2721.54	3735.2	3532.45	3376.16	2225.82	3675.29	1076.15	4161.67
K00677	39084.1	33775.4	82766.8	39588.5	111289	109937	118758	119225	76520.9	70688.1	101019	105697	54827.3	72852.1	68490.6	9496.84	53068.3	65283.3	103599	21371.3	84486.2	71083.4	32976.6	53975.1	30676.3	12012.3	80463.7	75999.5	102316	64967.6	80277.9	73845.3	75806.1	50476.7	37491	67895.1	184907	98969.1	65435.1	87522.1	104309	56051.4	71991.7	61665.8	115209	113602	129892	90508.3	90392.7
K00680	33840.4	20845.9	24840.6	55868.4	27877.1	10241.1	15910.9	15211.6	12438.3	3443.74	29753.9	16360.3	9105.84	8914.35	12552.2	1636	192096	292844	101222	11313	8164.08	125068	7179.45	92422.2	11307	11364.4	10868	68084	128722	65280	114625	426231	51485	32470	37676.1	9146.76	22201.1	71470.4	71884.2	97694.5	76664.6	44498.8	82225.5	27203.9	110378	56629.3	56913.2	26944.8	54587.6
K00681	38518.1	33640.9	88099.1	90264.9	163757	188269	198614	218680	128087	121595	188541	177803	102487	116453	127023	2398.83	44292.4	48476.4	184255	19143.8	90446.2	14048.3	57431.2	25715.9	30418.1	11331.6	140321	82767.8	93877.2	60997	43962.3	63934.8	69896.4	66646.7	41514.8	123514	345226	128199	57968.9	81706.8	127532	63231	62068.6	94729.3	125007	199262	226543	162070	137727
K00682	0	0	34	0	0	0	0	0	0	0	0	0	0	0	0	0	0	0	0	0	0	0	0	0	0	0	0	0	0	0	0	0	0	0	0	0	0	0	0	0	0	0	0	0	0	0	0	0	0
K00683	5014.82	2135.67	1033.17	623.91	445	118	213	77	174	62.5	56	76.5	47.5	204.5	134	0	0	0	0	2	0	0	5	0	0	0	8.5	0	0	0	2.33	0	0	20	122.5	83.5	63.5	21	2.5	31.5	381.17	72.83	5.5	550.66	34.5	372.33	420	214.83	793.5
K00684	31450.7	25507.3	51493.8	38659.7	92336.8	102032	107997	114316	69780.9	66054.9	98718	99110.7	53242.4	67258.8	66729.1	9106.84	40524.3	62073.8	103158	20247.3	47638.2	13796.4	32443.1	28245.1	27336.3	10297.3	79598.2	73666.5	94800.6	60683.6	43207.9	72327.7	69075.1	45050.7	31655	64706.2	178707	80643.7	56698.1	65163	88705.8	43450.9	39232.1	55959.5	105770	107344	123614	87290.4	83011.6
K00685	17982.4	14785.2	33879	27987.3	76686.4	92538	94700.9	109452	62270.4	61670.9	95355.8	90552.7	51005.9	55730.8	63860	9076.84	40508.9	62062.8	102722	20112.3	45982.2	13788.4	30761.3	28245.1	27336.3	10277.3	75818.7	73620.5	94696.6	60641.6	43041.9	72282.2	33843.9	43579.9	30088.8	62921.5	177827	79285.6	56616.1	63805	79494.8	41298.4	38608.6	50943.2	104631	102249	117743	83762	75547.3
K00686	55	19	2256.78	316.6	5.8	2	0	9.2	1.8	0.6	0	0	0	3	1.4	0	163.6	153.2	12	0	0	91.6	0	84.8	2.4	277.8	9	46.2	132.6	80	190.6	8	53.2	0	27.8	3	55.8	115	98	92	33.4	20.2	62.4	5.6	100.63	23.6	54	8.6	12.4
K00687	30.33	72.83	65	3501.12	7	0	0	0	0	0	25	7.5	0	0	0	0	1.5	6	4.5	0	3.67	0	0	0	0	0	0	9	58	0	96.5	11	304	2857.07	0	0	0	0	0	9.5	24	11	4	2.25	22.86	0	1.4	0	0
K00688	19990.3	24465.2	73773.2	47200.9	37207.6	15460.7	20604.7	13740.8	20752	18727.1	12751.8	20025	8866.53	12842.2	12008.2	16184.9	48023.5	65761	21729.9	22169.7	41963.2	71379.8	6773.49	57312.4	28140.9	11518.2	19061.1	66744.2	101741	64683.2	79769.8	75625.7	110318	37607.8	28812.3	19054.8	17048.6	51514.7	63740	69769.8	72029.5	37957.9	49324.3	27422	93954.7	33928.2	71963.8	25041.2	55390.1
K00689	31.33	4	5.33	543.55	0	0	0	0	0	0	0	0	0	0	0	0	0	0	0	0	0	0	0	0	0	0	0	0	0	0	0	0	0	2797	0	0	0	0	0	0	0	10	0	0	0	0	7	0	0
K00690	7501.47	5774.31	15762	22519.3	3438.09	1785.3	2668.12	856.96	2797.16	1946.19	1191.24	5062.46	633.67	2058.71	1060.4	7546.01	727.67	5314.16	661.91	9495.39	278.08	928.46	656.45	3548.31	5579.62	398.9	5478.58	397.77	712.27	394.62	859.15	2510.54	1523.86	3404.17	807.74	663.28	442.82	1211.55	439.58	903.67	12484.9	1067.34	768.8	5478.86	1066.1	4476.84	7339.67	3623.42	2621.49
K00691	6450.48	3662.42	3065.93	2473.68	4119.75	1102	2547.5	808	1877.5	461	670	836	389	1893.5	531	13	0	11	49.5	96	391.5	0	192.5	0	0	6.91	1395.5	14	58	0	82.66	29	322	254.5	826.33	349	294.5	470	23	617	3557.67	960.33	99	1998.22	379.36	2039.17	1656	975.5	3943.5
K00692	31	33	437.45	264	20	0	0	0	0	28.33	0	0	44	8	11	0	0	0	0	0	0	0	0	0	0	0	0	0	0	0	0	12	0	14.4	133.67	0	58	0	0	0	74	45	0	653.67	20	118	161.4	0	733
K00693	21.5	21.5	252.33	0	1073	569	586	184	1098	97	221	362	137	333	106	0	0	0	0	0	0	0	0	0	0	0	10	0	0	0	0	0	0	141	288.67	59	16	15.33	7	90.67	652	34	21	803	54	678.34	556	318	1581.32
K00694	2500.4	3942.92	9295.65	5545.07	3812.5	1622.08	2929.29	2363.92	2327.62	3975.06	4142.8	2392.59	1166.34	1697.91	2332.84	15245.9	25941	49356.5	16944.5	20896.8	1433.04	9707.58	2167.14	28079.5	23127.9	4867.31	12359.1	11634.4	21237.4	11032.2	10181.1	62718.9	7451.89	6011.14	5891.23	1689.04	3865.63	8877.3	10885.3	12139	27375.9	8537.48	7803.1	4766.39	17812.9	11196.9	30469.3	8706.09	14465.8
K00695	0	0	172.5	0	84	31	39	28	25	0	16	0	0	23	11	0	0	0	0	0	0	0	0	0	0	0	9	0	0	0	0	0	0	10	0	4	13.34	0	0	0	10	6	0	0	0	21	21	28	9
K00696	444	88.5	4117.84	671.5	1681	479	1475	293.5	1466	90.5	491	628	186	379	272	0	0	0	23	0	28.5	0	12.5	0	0	0	17	0	21.5	0	0	12	0	60.17	247	146	438.5	127	8	61	1088	189.5	5.5	2083.5	64	654.5	631	319	1414.5
K00697	4284.78	3219.6	12117.1	6157.61	69032	88094	88795.7	104402	55942.5	59057.1	89587	82495.8	49214.5	52446.2	60614	838	6285.43	4905.5	81988	8586	40954.3	631	24810.3	217	8123	1029.67	64548.5	9615	1182	755.5	1047	734	36287.2	19761	7993.17	59817.5	165471	46341	1663.5	16916	30828.3	14764.5	23128.5	32140.2	20456.2	76582	54597.8	64371.5	34380
K00700	21231.7	23091.4	50854.3	42913.9	36038.4	14158.1	24213	10703.1	17140	9264.19	9398.36	13326.7	4323.1	16078	8042.44	7956.84	38869.8	46184.8	18844.8	11561.3	2816.57	66856.4	2437.04	51333.1	21572.3	6321.32	9881.99	12623.5	23110.3	12012.6	45171.6	66803.8	48162.2	15018.4	13674	15263	8338	27974.7	15877.6	33681.6	69035.7	21162.2	40996.6	19381.2	24872.1	25869.4	45514.9	16637.9	34176.2
K00701	8	21	97	0	0	25	13	0	0	0	15	0	0	104	0	0	0	0	0	0	0	0	0	0	0	0	0	0	0	0	0	0	0	0	0	4	0	5.5	0	0	0	0	0	0	0	0	16.5	8	0
K00702	168.5	45.2	1663.66	177.5	1369	400	1244.5	233.5	1392	2175.5	449	566	175	354.5	273.5	0	0	0	23	0	24	0	35	4	0	0	105.5	0	0	0	0	6	25	69.17	273	134.5	433.33	127	0.5	250	1475.5	477	7	2341	34	483	487	307.5	1196
K00703	26913.5	26300.1	59512.7	41878	38639.8	17095.7	25267.3	10779.9	18674.7	10666.2	9797.56	17040.7	4333.6	17510.7	7402.61	8103.84	38879.8	47574.3	19122.3	12670.3	38895.1	66886.4	2551.54	51381.1	21619.3	6298.23	10222	14617.5	29760.3	15943.6	47823.4	65334.3	49672.2	15363	13798.2	14954.7	8665.49	28641.4	19927.1	35516.6	61123.2	21573.3	41166.6	19124.1	28695.8	24921.8	45427.9	16371.9	34071.1
K00705	14082.6	17449	32392.7	17578.2	23134	8457.95	13979.5	9697.05	10591.6	5175.31	7038.01	6618.5	2963.6	7128.49	5342.6	16174.9	47512.6	65693	21667.9	22122.7	41694.2	71372.8	6566.82	57302.4	28131.9	11377.3	17448.6	66691.2	101638	64525.7	79595.8	74031	74878.8	32348.7	27409.1	4566.34	14340.4	50117.2	63533	67928.3	56472.9	32988.2	48412.3	22051.5	92758	26899.5	48316.3	16140.2	41755.7
K00712	484.25	639.58	261.34	7507.07	0	0	0	0	0	0	0	0	0	0	0	0	10.75	41.5	0	0	218	2.5	41	21.25	0	29.5	54	0	5	0	6.5	2.75	0	2787.4	2.5	0	47	0	0	7.25	0	11	0	73	2	3	36.9	0	9
K00713	0	0	0	7.5	0	0	0	0	0	0	0	0	0	0	0	0	0	0	0	0	0	0	0	0	0	0	0	0	0	0	0	0	1224.25	0	0	0	0	0	0	0	0	0	0	0	0	0	0	0	0
K00720	38	105.07	5078.07	203.7	216	62.67	164.33	76	85.33	58	21	34	101	39.83	34	0	0	19.5	0	0	101	0	3.5	0	0	0	0	0	0	0	4	6	0	36	122	62.67	115	77	0	18	264.67	23	19	514	31	463.67	249	151.5	736.5
K00721	24381.5	24049.3	67439.9	10123.5	42566.5	23599.2	28999.7	11120.8	23797.6	20426.9	10986.2	28395.5	9850.5	21313.4	10276.3	169	457.6	1611.7	737.5	1267	37550.2	62.6	841	131.8	58.4	230.47	3656.5	2330.2	7286.1	4381	3067.76	431.33	1868.2	4442.67	4362.29	16247.3	3413.07	3414.32	4575	4370.35	19898.1	4603.69	1946.9	13816.1	6321.5	15443	12708.3	10766.4	25433.7
K00728	0	5	0	0	17	0	11	0	11	0	0	0	4	5	4	0	0	0	0	0	0	0	0	0	0	0	0	0	0	0	0	0	0	0	0	0	0	0	0	0	92	0	1	0	0	16	30	0	0
K00729	87	64	1785.42	19	17	0	6	3	9	0	15	5	0	6	12	0	0	0	0	0	0	0	0	0	0	0	0	0	0	0	0	0	0	0	0	7	0	0	0	0	0	0	0	0	0	0	0	13	0
K00737	20	0	774.71	0	0	0	0	0	9	0	0	0	0	0	0	0	0	0	0	0	11	0	0	0	0	0	0	0	0	0	36	0	0	0	22	0	0	0	0	0	0	0	0	0	0	0	0	0	0
K00748	35352.1	29048.2	84570.9	42132.5	106282	105838	113968	118232	75220.9	70374.6	100288	104540	54556.3	70379.1	68046.6	9496.84	53068.3	65290.3	103594	21376.3	84505.2	71083.4	33003.6	53975.1	30676.3	12012.3	80818.7	76003.5	102311	64965.6	80267.9	73855	75811.1	50258.7	37503.3	67574.1	184978	98926.1	65435.1	87606.1	103347	56095.1	71944.2	62378.8	115000	112757	128703	89589.3	90425.7
K00750	0	0	0	0	0	0	0	0	0	0	0	0	0	0	0	0	0	0	0	0	0	0	0	0	0	0	0	0	0	0	0	0	0	7	0	0	0	0	0	0	0	0	0	0	0	0	0	0	0
K00752	1573.32	1056.34	802.51	688	288.75	55.67	202.33	57	100.33	9	49	79	29	68	16	0	0	0	0	0	0	0	0	0	0	0	4	0	0	0	102.83	0	0	21	16	20.67	10.33	48	0	10.5	207.67	0	0	51.25	21.5	143.67	159	63.5	158
K00754	29152.6	14001.4	14394.1	10646.3	27107.1	12942.1	16883	15989.5	15994.1	2970	29741.3	16821	8259.43	9705.69	12379.9	2458	187374	288602	96535	10297	12702	72336	14020.6	54886	9290	15491.8	16469.5	168088	262594	158546	139912	416480	94355	63172.1	61068	10606.5	35039	97988.7	151656	143458	62849.5	68222.5	62910.5	37321.6	231680	68037.5	105436	39281	85279
K00756	3208.74	3281.08	10494	32322	6411.94	894.24	1969	3470.45	868.61	709.6	387.29	843.5	1147.43	660.36	357.21	244	12849.4	1936.7	94.5	16	796.67	57348.1	256.5	25777	3295.4	2071.21	470	116.2	637.6	167	34577.6	1225.25	5435.2	4218.28	4952.3	300.67	1513.8	16492.6	4080	18301.8	3359.91	7497.7	31957.4	2538.06	3582.49	3606.1	2896.4	1006.43	3976.61
K00757	16096.5	10596	17384.2	10503.1	22498.3	9874.62	13695	11786.9	16947.5	9555.47	11636.8	16328.5	4247.17	12414.9	7931.59	16490.7	64936.2	100210	35640.7	22783.7	9173.29	25374.5	11337.1	54179.3	37536.6	18318	22952.2	125608	181796	117542	81971.4	131573	99360.4	46419	42193.4	6854.76	23343.6	62941	107522	91522.8	85431.4	46354.5	30032	31684	164293	35152.5	77569.5	25582.1	66954.8
K00758	10666.4	2915.46	24543.5	6134.56	9762.8	3990.71	6963.93	6091.46	7242.97	2990.98	6121.99	4841.46	1967	4177.04	4052.51	8238.84	34241.3	57157.3	20722.3	11528.3	5153.27	13164.4	5886.54	28028.1	19212.3	9266.32	11206	64008	93522.6	59918.1	41961	71548.2	67931.1	23950.8	22035.8	13919.2	14002.1	33391.1	55036	47821.9	50399.5	28152.2	15875.5	18255.9	84994.7	23479.7	62558.2	19460.7	41039.6
K00759	32411.1	31869.4	83088.1	71386.8	113675	110616	117482	120473	79801.4	80761.5	104445	116016	59467.3	72971	72588.3	9477.84	53512.7	65518	103240	21276.3	83055.9	71177.5	31301.2	54080.2	30686.7	12476.5	78110.7	76026.7	102428	65118.6	80521.3	73865.2	76278.4	53039.5	36598.9	69039.2	180975	98016.5	65021.6	85388	92276.8	51288.4	71839.6	59153.4	113487	112952	125799	91708.9	88582.5
K00760	33181.3	30718.8	77128.7	69777.5	50416.3	26061.9	32130.3	18558.4	27904.4	22862.8	18620.1	36181.4	12236.9	22474.4	14454.9	8797.84	65479.2	84579.5	30992.8	13764.3	43897.3	71528.5	8512.51	56412.2	22992.7	11839.4	15464.2	73592.2	113981	71301.6	84250.6	116996	79544.4	36787.9	31733.7	20903.9	18964.4	55781.9	70328	76033.8	71061.4	41427.2	51029.1	29528.1	104787	38850.7	76253.3	30228.7	59956.6
K00761	32028	24570.8	68875.9	70886	102893	104162	112090	117543	73093.6	67783.2	99678.8	103619	54169.8	69428	67356.7	9479.84	53506.7	65498	103227	21340.3	83278.9	71177.5	31315.8	54070.2	30678.7	12391.2	78436.7	76019.7	102428	65021.6	80524	73868.5	76116.4	52098.5	36822.3	65314.6	180256	97593.8	64997.1	85166.4	91629.6	51069.1	71414.1	56258.5	113243	110323	125081	87090	86137.4
K00762	45608.8	42284.2	104024	74914.9	121921	114943	122231	122378	84622.1	81714.5	106028	118042	60472.8	76734.1	74316.3	9506.84	53523.7	65522	103668	21388.3	84755.9	71177.5	33084.6	54080.2	30687.7	12487.9	81420.7	76066.7	102513	65141.6	80629.5	73898	76295.4	54279	38214.3	71609.2	182536	99401.8	65443.6	87648.9	103837	55994.6	72259.6	64729.5	115110	116534	130403	93909.8	96935.9
K00763	26841.1	27722.5	52779.1	69360.2	95913	100868	103177	114807	69407.1	71405	97033.6	98108.2	55981.4	61579.9	68127	1788.83	31503.5	22140.4	87458.5	10355	81587.6	68582.8	29797.9	46171.9	23831.1	11406.2	71308.9	66168	84022.2	55653.5	73308.2	17643.8	70305.1	45306.3	31831.3	66301.1	177520	90684.9	55791.7	76073.9	68180.9	46256.6	68044.4	50188.7	97939.3	99212.9	112411	82668.2	76893.8
K00764	45249.5	42031.9	102798	74606	119895	114623	121280	121989	83551.6	81539.5	105720	117646	60191.3	76333.5	73816.8	9506.84	53512.7	65522	103656	21384.3	84652.2	71177.5	33030.6	54080.2	30687.7	12469.2	81339.7	76066.7	102508	65138.6	80612.5	73905.8	76295.4	53754.5	38123.1	69723.7	181311	98814.8	65083.6	86454.4	99719.1	53172.9	72052.6	63334.5	114136	117538	128821	93530.6	95821.4
K00765	43892	41045.4	98824.6	67553.8	115153	114066	120476	118721	83650.4	80895.5	105533	117148	59183.9	76143.8	73643.4	9262.84	41092.2	63794	103539	21374.3	83806.2	13923.5	32705.6	28402.2	27394.7	10758.2	80877.7	75989.7	102020	65053.6	46267	72699.8	70913.4	50285.8	33236.3	69522.7	180008	82279.2	61126.1	68296.9	96941.7	45601.8	40144.9	61030.3	110711	112263	126451	92832.3	92534.8
K00766	44553.4	42673.2	99251.7	67994.6	114937	113063	120915	118765	83245.7	79636.5	105477	114036	59262.5	75773.1	73957.2	9116.84	40726.8	62306.5	103189	20273.3	47689.9	13893.5	32583.6	28354.2	27347.7	10776.9	80665.7	73724.7	94986.2	60865.6	43490	72359.8	34156.1	51919.9	32862.3	69686.2	180011	81664.8	56879.1	66403.4	97601.8	45100.6	39959.1	60818.8	106858	113080	126966	92903.1	91970.9
K00767	44387	40726.8	101232	43278.2	119938	114624	121241	121892	83835.6	81499.5	105741	117785	60235.3	76321.1	73747.8	9506.84	53489.4	65461.5	103604	21379.3	84360.7	71175	32919.1	54065.9	30687.7	12372.7	81222.2	76057.7	102440	65143.6	80477.5	73886.8	75984.4	47560.4	37584.8	70004.2	181679	98557.5	65157.6	86867.6	100416	51222.6	72170.6	63112.5	114416	111789	109558	89189.3	90150.9
K00768	20261	15709.2	45333.2	28885.8	93268.5	100434	101556	112658	68547.7	73045.8	96792.6	101430	55902.4	61527.9	67867.5	8649.84	23586.4	13125.8	88017.8	18673.3	42676.5	66375.4	26313.8	48246.1	29120.3	6704.32	71901.2	13392.5	7549.84	4354.62	40134.7	10627.3	43980.2	25346.5	16342.7	65093.7	169544	68576.9	9021.5	41035	64098.9	28934.4	61205.6	43452.5	30184.1	94595.6	85202.9	77585.1	55727.2
K00769	3890.72	1166.62	9025.08	23925.5	8522.05	2834.38	6146.85	5478.46	6587.72	2676.61	5586.74	4180.38	1819.25	2944.79	3689.08	8238.84	33902.3	56938.8	18361.4	11495.4	4506.39	12600.1	5788.53	26978.1	18520.3	9219.32	11117.2	63072.6	92041.1	59021.1	41091.3	71245.4	67443.5	25434.6	21427.1	13133.7	13364.6	32194.8	54136	46475.2	46046.4	26590.7	15284.3	15606.1	83195.1	23713.9	60353	17014.3	39143.5
K00772	13300.8	16639.7	42418.7	6109	22985.8	14835.7	16364.6	6658.25	12448.8	12758.3	7322.5	15974.5	6953.5	10549	7199.67	10	21	50.5	235	51	886.5	7	459.5	6	9	99	1886.5	29	42.5	116	47.75	42	144	2756	1996.5	14377.9	2573.83	1565.5	133.5	1421	8033.67	4788	1032	6812.25	1050.75	12775.8	26096.5	10463.2	16245.2
K00773	44257.1	42253.2	99448.9	74520.2	120207	114714	121580	121790	83797.2	81576.5	105796	117785	60187	76244.6	73735.2	9506.84	53501.7	65522	103677	21389.3	84769.9	71177.5	33113.6	54080.2	30687.7	12450.5	81446.7	76066.7	102518	65141.6	80599.5	73900.5	76300.4	54393.5	38181.3	71701.7	185781	99662.1	65583.6	88367.4	106335	57116.6	72480.6	65928.5	115584	116281	131136	93821.6	97198.4
K00782	3572.37	2380.47	17661.9	27710.6	5647.55	2817.67	2776.08	3761.7	4389.39	568.23	1484.75	1995	969.75	2111.08	1822.17	539	11941.6	13742.7	6597.89	655.88	3886.88	5770.85	4241	18791.8	1783.4	8228.38	4674.25	53710.6	74564.1	50183.5	33470	15466.1	95527.1	21088.6	17110.5	1956	8814.38	24939.1	45300.5	36328.4	38461.1	18477.7	9611.65	11519.5	68285.6	13186.4	32880.6	9400.52	28663.2
K00783	34665.1	29345.7	64192.3	67048	98587.6	103255	108557	116809	70782.1	67460	98906.3	102547	53685.3	67804.6	66743.7	9350.84	53120.7	64006	103239	20258.3	48289.9	71144.5	32759.6	54022.2	30631.7	12364.5	79688.2	73785.7	95448.4	60853.6	77736.5	73565.5	74537.4	51576	36518.9	65192.7	180421	97404.5	60891.6	84100.2	92966.4	51998.3	71380.1	58912.9	109849	110358	126158	88154.3	87034
K00784	13287.5	11561.9	32712.8	38360.6	21222.6	8533.07	14238.5	4687.13	12304.9	5504.6	4130.32	12461.8	2356.5	12119.5	4154.4	13	701.78	240.2	76.5	120	528.42	105.1	258.25	99.05	2.4	402.88	2098	103.7	331.85	154	502.76	1652.33	35613.4	4442.53	1844.35	2765.75	1476.37	1858.12	369.5	1934.47	21387.5	2991.36	919.9	6804.82	1820.19	6204.31	6988.72	4690.68	9473.59
K00785	17	52	238.67	64	0	0	0	0	0	0	0	0	0	0	0	0	0	0	0	0	11	0	0	0	0	0	13	0	7	0	0	5	0	428	0	0	0	0	9	0	0	13	0	0	0	0	17	0	12
K00786	6671.32	2609.18	2736.18	1127	1915.5	915	1268	862	1241.5	196	3596	1849	870.5	709.33	1465.5	142	20941	37823	12764	1370	788	1102	806.8	3306	586	608	1071	8538	16213	8177	5699.33	53452	5161	6513	3386	1056.5	2434	4712.2	8050	7604.5	6218.5	3487	2166	2232	13014.5	5593.5	6436.21	3097	5358.5
K00788	41685.3	37356.5	96249.1	74583.4	128901	116949	125548	125342	90685	83285.8	110587	120498	60994.2	78124.9	76163.5	10198.7	83214.4	116356	116783	22819.4	87998.6	80665.9	37743.4	61169	42781.4	17984.5	86087.4	136789	190680	121899	119042	135137	107023	72285.6	57741.2	81380.7	193448	127488	117020	129334	104404	76014.6	84377.2	74351.8	193216	134079	181525	106390	129970
K00789	45110.3	42032.4	104106	77599.8	120588	114817	121718	122073	84015.2	81636	105873	117924	60255.8	76539.5	73974.3	9506.84	53764.2	65522	103701	21389.3	84880.9	71177.5	33159.1	54080.2	30687.7	12469.2	81492.7	76066.7	102512	65144.6	80614.7	73911.3	76300.4	54226	38171.3	71400.7	185323	99327.9	65453.1	87633.4	104484	56067.6	72282.1	64503	115034	116019	129548	93614.3	97107.4
K00790	45631.2	43474	101731	105693	120577	114860	121791	122090	84068.7	81723.1	105904	117929	60302.3	76608.1	73958.4	9506.84	53929	65736.7	103701	21389.3	84884.1	71271.6	33151.1	54179.2	30690.1	12810.7	81577.3	76121.9	102716	65229.6	80896.1	73996	76678.6	57325.8	38292.2	71809.7	185965	99859.7	65692.1	88467.1	106507	57217.5	72568	66115.9	115729	116452	131883	94077.9	97546.6
K00791	44119.5	41392.2	100585	75500.9	120716	114891	121826	122144	84103.6	81709.5	105896	117944	60271.3	76669.6	74330.7	9506.84	53749.7	65534	103672	21389.3	84751.9	71177.5	33107.6	54080.2	30687.7	12450.5	81458.7	76096.7	102590	65189.6	80644	75452.8	76315.4	54408.5	38269.8	71982.7	185756	99690.3	65607.6	88392.4	114768	57178.2	72474.6	65999.5	115669	116455	131169	94198.3	97366.3
K00793	57843.5	46924.5	120811	74020.6	128356	118321	125231	131517	92314.6	84254.4	111960	123013	62528.5	79270.6	78093.3	18823.7	104067	148369	128279	33075.5	95460	91464.8	46597.5	86862.3	51766	31233.5	100355	243498	338540	221532	185244	161191	158993	107285	90209	76527.8	210034	176750	207192	201972	162585	112423	102622	98755.3	328889	150540	225801	122077	171887
K00794	52283	43195	113898	91963.5	122433	115887	122620	124641	86083.6	81697.5	106549	118764	60598.8	77138.1	74461.3	10045.8	61671.2	78364	105690	21478.3	87906.7	74742.5	37097.7	56457.2	31621.7	17219.2	85588	127785	173765	113399	111978	81837.5	101194	68342.2	53800.3	72520	190395	122287	108901	121686	110329	73044.6	79776.6	74113.8	180212	126253	158926	101242	119862
K00795	18759.5	14732	35707.9	31671.1	76912	92774.7	95140.9	109838	62321.4	61853.9	95558.8	90737.7	51121.9	56219	64013	9093.84	40521.3	62062.8	103092	20133.3	47303.2	13796.4	32317.6	28245.1	27336.3	10287.3	77707.5	73664.5	94786.6	60677.6	43114.7	72282.2	69052.1	46718.2	30359.6	64749.8	179265	80360.7	57024.1	65518.3	84316.8	44922.9	38927.2	53415.5	105906	102677	119570	84010.8	77457.1
K00796	45683.2	42158.2	104499	76837.1	120763	114040	121370	121347	84199.6	81074.5	105690	117452	59580.8	76656.6	73971.8	9360.84	53148.7	64031	103256	20274.3	48349.9	71147.5	32896.1	54032.2	30640.7	12483.9	81032.7	73792.7	95398.4	60953.6	77844.5	73575.5	74395.4	53535.5	37709.3	71203.2	182057	98438.8	61146.6	85644.4	101877	55228.1	71900.9	64142.5	110780	115655	129427	93392.8	96137.9
K00797	20163.4	24710.2	62546.8	36722.1	77139.1	93446.7	91766.5	108600	58065	63542.3	90768.5	91038.4	50729.2	55680	61394.7	1082	19325.5	6969.2	84454.9	8633.88	42399.4	58464.8	25340.2	27022.8	12111.4	2926.71	65998.8	10696.1	3319.35	1840.5	36421.7	3797.87	6776.82	23236.4	13972.5	50518.2	166399	64518.8	6672.36	35926.7	48065.1	22890.4	55560.7	41734.3	25633.8	87879.1	63535	71641	42273
K00798	29547.8	26001.9	53194.4	12951.1	92562.2	101109	106759	110456	68029.5	65220.7	94248.2	95986.2	52039.5	66296.4	64261.3	851	6713.1	5093.2	82233.5	8744	41996.8	730.6	25373.7	301.8	8126.4	1390.38	66959.2	9692.2	1380.35	857.5	1448.01	833.58	1208.2	22527.6	10671.2	62141.7	166917	48447.7	1945	18651.8	44008	20056.4	23980.9	39648.9	22214.2	89615.7	83250.8	74131.2	52287.2
K00799	62032.5	46000.6	178104	110986	301172	365874	379162	430719	240961	239479	369869	354990	200800	222104	249305	4600.83	74454.4	86121.2	364749	37768.4	177911	23557.9	112336	61533.8	49492.7	24315.3	274793	158381	176235	115112	82204.9	95641.1	170564	130022	78094.1	277913	696811	253919	109844	158943	262544	130550	122050	185546	242948	390056	443131	319865	259852
K00800	45212.4	42034.8	104303	74153.5	120390	114761	121683	122042	83969.6	81556.5	105793	117822	60281.8	76550.3	73865.3	9506.84	53512.7	65522	103656	21389.3	84653.9	71177.5	33098.8	54080.2	30687.7	12469.2	81392.2	76066.7	102527	65146.1	80642.5	73900.5	76300.4	54005.8	38184.8	70614.2	182063	99224.7	65266.1	87596.9	102575	54993.1	72268.1	64620.5	115073	116224	130269	93695.1	96808.9
K00801	5824.08	7670.75	6995.35	28335.9	6965	4519	5725	1297	2396	582	1008	1510	531	2954.83	923	0	21.75	43	13	4	23	2.5	8.5	7.25	0	32.17	367	4	14	5	34.5	14.75	0	306	262.5	567	327.67	233	14	100.25	2537	311	57	654	391	1849	1829	1211	824.5
K00803	558.09	308.84	4472.05	2502.76	816.5	256.51	467.99	443.5	453.33	158	232.5	262.5	116.5	673.67	651	0	248	12	5	0	51	0	9.8	0	1	0	37	30	67	48	56.5	1547	15	97.5	157.5	326.84	103.56	144.2	36	46	8731.51	151.5	30	374.5	165.86	373.34	586.57	547.5	602
K00805	4890.75	6033.9	12232.7	33502.6	7194.74	543.07	1745	2936.15	1347.24	262.2	470.79	606.5	555.43	867.36	638.11	244	12642.5	2030.9	56	0	606	57370.7	208	25850.8	3297.8	2224.92	325	176.4	879.45	250	34651.2	1238.5	6090.4	1369.85	4914.77	391	1537.6	16348.6	4152.5	18294.2	3087.55	7420.73	31945.8	1963.22	3746.59	3656.7	2710.25	1088.95	3272.77
K00806	44216.8	40911.4	98934.9	75421.8	120079	114686	121495	121770	83722.6	81577.5	105746	117710	60175.8	76159.6	73715.2	9506.84	53764.2	65522	103671	21389.3	84739.9	71177.5	33107.6	54080.2	30687.7	12469.2	81448.2	76066.7	102525	65143.6	80614.5	73911.3	76300.4	54369.1	38132.8	71689.9	185777	99643.8	65578.1	88349.4	106216	57104.1	72471.6	65481.4	115555	116107	130934	93771.4	96733
K00808	153	175	6443.05	145.4	345	106	270.5	99	153.5	6.5	44.5	74	26.5	97	76.5	0	0	0	0	0	65	0	6.3	0	0	0	11	0	0	0	4	6	7	112	109	66.5	89	37.87	0	52	309	91	15	389	33	343	338.5	197.5	775
K00809	10402	7630.76	28667.8	5904.99	13548.8	5469.84	9744.66	4351.5	7890.83	4247	2879.5	7927.5	2392	9577.5	3006	13	14	11	107	123	569	0	267.5	0	0	28.67	2085.5	9	20	11	163.66	70.5	23	1157.5	1738	1804.34	876.16	1081.33	76	1120.67	10706.7	1746.83	643.5	5469.17	950	5063.51	4665	3413	9118.16
K00812	49383.7	45771	97359.8	38615.9	62764.8	34289.7	41922.3	16836.5	31379.4	25106.9	14419.9	39411.1	10862.7	32990.6	12452.9	443	13500.1	3464.2	1125	1393	39435.8	57385.6	2779.6	25820.8	3352.4	2187.05	7316.75	2448.2	7782.85	4502.5	37638.7	1820.41	7059.2	9015.21	11776.1	20143.4	10384.6	22413.3	9117	26128.5	36399.2	23084.3	34773.4	23345.7	12405.9	29928.4	61728	23606.5	48332.9
K00813	4994.51	4413.31	12757.6	3430.95	6437.78	2600.07	3976.86	4942.84	5745.83	2630.86	5306.86	7641.54	1926.6	2676.95	3123.22	8238.84	33989.3	57145.3	20635.8	11513.3	4739.9	13157.4	5760.78	28028.1	19212.3	9264.32	10998.2	63965.5	93464.6	59862.6	41947.9	69994.2	67907.1	25316	21149.3	3811.07	12641.4	32819.6	55030.1	47560.3	41477.9	25301.9	15578.5	18052	84680.3	18898.3	42546	14784.4	32620.2
K00816	19	17	72	0	17	0	6	3	9	0	11	5	0	6	12	0	0	0	0	0	0	0	0	0	0	0	0	0	0	0	0	0	0	0	0	7	0	0	0	0	0	0	0	0	0	0	0	13	0
K00817	60545.7	53285.9	132133	128426	188300	205588	215000	225745	142328	139757	196971	202689	109855	131581	135716	10117.8	47886.4	68720	186010	30003.3	126389	14565	59261.7	28633.4	35518.7	11807.6	147627	85691.7	103426	65908.1	47586	75042.6	72119.4	73770.3	42650.1	130201	346491	130039	62957.1	86128.1	140786	64640.2	63465.9	97699.3	131983	197523	206016	163428	136647
K00818	29954.8	23283.5	50436.3	16676.3	87517.8	99533.1	102908	108772	65595.4	63100.1	93436.4	95182.2	51208.2	64922	63802.3	868	6332.1	4979.2	82370	8713	42438.3	654.6	26528.2	290.8	8126.4	1184.71	68398.5	9700.2	1445.6	854	1384.84	776.83	1248.2	23930	9970.64	51858	165156	47412.2	1816.5	18045.8	42304.1	16551.2	23412.4	37743.2	21532.4	82533.5	59432.4	68623.6	42739.9
K00819	10307.2	8418.92	12324.5	52635	13957	6647.9	8878.5	3425	8518.3	4920.1	2865.7	10709.5	1658.5	9844.26	2593.24	13	188.1	242.7	67.5	114	372	96.6	195.5	113.3	2.4	387.71	1578.5	51.2	153.6	90	322.76	72.33	98.2	1129.14	1516.97	1508	589.46	1098.5	142	1086.34	8071.24	1612.86	614.9	4564.65	942.08	4343.93	3741.32	3025.18	8140.72
K00820	48126.5	46211.6	119370	75888.3	128890	119545	124584	124740	91184.1	92753.4	110531	129899	65756.9	80437.8	79059.8	9516.84	53569.7	65585	106033	21439.2	85190.8	71184.7	33254.2	54093.2	30696.7	12551.8	82364.5	76128.1	102536	65251.6	80628.8	73965.6	76449	55935.5	38860.4	76215	184019	100875	65728.6	89509.6	107868	59116.5	72976	71865.5	116394	121358	133443	100598	104835
K00821	11849.8	13740.9	38405.4	27711.7	18648.3	9407.97	15884.6	8452.97	10254.6	4173.31	7629.15	7346.71	3334.84	7826.13	5065.79	8384.84	34616.3	58661.8	21171.3	12650.3	41488.5	13197.4	6250.89	28076.1	19259.3	9278.32	11948.5	66274	100584	64106.6	44819.7	71915.2	69532.1	25163.9	23267.8	14101.6	14539.6	34638.6	59316.7	49821.2	55229.7	29029.8	16365	22933.8	89130.9	29225.5	70171	21812.2	45700
K00822	3851.88	3190.49	11872.9	21308	68615.3	88560.3	89552.5	104386	55594.7	59044	89790.5	86342.1	49199.5	52651.3	60244.4	838	6637	5155.5	84405.9	8645.88	41752.9	1437.25	25184.9	1337	8854	1060	65215.5	10608.4	2698.5	1678	1963.88	1173.12	1638.62	21199.8	8886.97	50389	165158	47745	2542	18251.8	35446.9	18288	23565.2	33017.2	21880.3	82739.9	75171.3	68874.1	41580.3
K00823	1800.61	1206.44	7891.23	47982.7	4439.5	1052.01	3025.9	1495.5	2821	681.41	878.34	1164.75	511.5	1216.67	1186.58	11.83	4359.35	961.67	2940.99	522	317.07	7007.16	336.27	17761.1	11423.7	3523.84	445.91	2393.83	3832.07	2175	3447.5	7434.02	36886.9	1248.67	1681.51	10092.3	2068.16	3474.75	2119.16	3472.74	21639.8	2251.46	4726.5	3496.83	3655.59	3894.5	3913.49	1727.58	3992.15
K00824	9045.82	11491.2	15448.5	32644.9	7912.3	2766.5	5841	2105.2	4100.8	816.1	1653.5	2070.5	872	3062	1439.4	17	295.35	317.2	486	30	1345.5	101.1	1599.5	99.05	3.4	385.3	1895	336.2	577.1	334	403.43	250.75	233.2	2105.5	1546.05	10335	1965.3	1736.67	470	1275.25	7590.4	4181.7	806.9	6314.1	1549.74	11247.6	27740.2	9641.35	11778.7
K00826	64232.9	59417.7	150113	80379.9	160717	134986	148879	132669	107945	99511.6	116802	145483	69296.8	96958.2	84251.5	9529.84	53756.3	65751.2	104126	21559.3	86692.6	71698.1	34112.9	55192	31391.1	12610.7	85122.7	77028.4	104164	66216.6	81511.5	74273.3	77036.6	58625.8	42286.8	87661.9	188732	103174	66579.1	91252.9	127897	63185.4	74575	77635.1	118503	135411	163110	109565	124987
K00827	0	0	11	0	0	0	0	0	0	0	0	0	0	0	0	0	0	0	0	0	0	0	0	0	0	0	0	0	0	0	0	0	0	0	0	0	0	0	0	0	0	0	0	0	0	0	0	0	0
K00830	4805.81	1941.86	14610	3071.44	9992.6	4280.21	7582.93	5922.46	6899.14	2880.99	5933.49	4723.96	1777.5	3770.7	3892.51	8238.84	34250.9	57196.3	20738.3	11536.3	5287.27	13164.4	5982.74	28028.1	19212.3	9286.99	11340	64000	93519.6	59905.1	41943.2	71592.2	32767.9	23314.8	22103.5	12786.2	13261.2	32700.9	54891	46956.9	49204.7	26778.5	15766	17491.6	84133.2	24190.7	61125.3	18286.2	41416
K00831	29621.4	22852.2	60334.7	42859.9	95373.2	100633	106468	114180	73818.5	69255.5	99082.8	102562	53277.7	67377.5	67866	9106.84	40850.4	62171.5	103153	20253.3	47623.2	14068	32562.1	28392.9	27377.7	10451	79389	73785.7	95087.2	60836.6	43515	74003	69262.4	50379.8	32185.3	65340.2	178942	81032	56892.1	65829.6	102238	44131.1	39474.6	58096.6	106321	107968	124346	88215.2	86152.9
K00832	8747.88	3966.11	14925.6	26510.7	78046.2	90000.3	92561.3	111257	59980.8	61821.7	94317.1	85636.4	50749.9	53911.7	63357.8	9332.67	53846.5	64144.5	103336	20104.3	46215.1	76180	30890.5	56309	41857	12200.6	75840.3	75051.8	97310.7	61948.6	79256.4	75035.8	75057.8	44739.4	34861.3	62735.3	178932	96478.8	61735.7	83701.9	78749.3	48627	73142.6	48188.5	109363	100438	115082	80951.5	73322
K00833	34034.1	29145.9	61851.9	37314.8	98755.8	102888	106993	116044	71545.4	69122.4	98709.1	102232	53378.5	67662.6	67130.7	9350.84	52940.8	63785.8	103075	20222.3	47749.2	71043.4	32501.1	53934.1	30629.3	12006.3	79198.7	73717.5	95232.3	60757.1	77415.5	73529.1	74186.1	47598.2	35944.1	56681.7	182149	96761.3	60886.6	83674.5	94680.4	49748.4	70871.7	57387.8	109509	105729	103934	83479.5	79498.8
K00835	8830.42	8050.65	13002.3	5919.39	10813.5	6388.01	8161.9	5664.71	6850.61	2865.73	5723.95	4684.88	1817.17	4534.88	3800.63	8238.84	34197.3	57126.3	18318.4	11476.4	4402.77	13158.1	5711.95	28021.1	19212.3	9274.32	11253.7	63949.6	93505.6	59889.6	41900.6	71525.1	67912.5	22394.7	21214.5	3329.32	11893.2	32066.1	54837.1	46460.2	47071.5	23360.6	15310.8	15191	83836.6	18240.3	39828.1	13047.3	31849.6
K00836	8945.93	2230.12	18601.3	25070.5	6940.21	3186.89	5566.77	3132.96	5252.22	2965.1	5201.08	7289.05	1780.75	2774.47	3689.66	7711.67	27058	44600.5	17055.7	11403.4	1554.96	14483.8	2207.13	27068	28856	4948.99	7254.9	12788.4	23101.4	12048.6	12158.8	66581.6	9359.2	5966.37	6359.09	2489.78	4605.38	11242.5	11907.7	14087.5	47788.7	7529.13	10420	7097.1	19836.3	10963.9	13692.4	6177.59	11901.8
K00839	1068.62	3343.59	1143.78	21962.1	65.8	28.66	44.5	3.7	52.14	3.93	16.66	10	13.84	33.5	20.06	0	58.35	97.7	7	0	11	25.1	1.29	81.05	2.4	170.3	9	51.2	195.6	75	99.1	21.75	351.2	38.29	40.44	13	39.23	25.1	92	66.25	42.4	78.9	19.4	70.6	130.3	168.1	1017.5	297.91	68.2
K00840	54.2	74.6	518.96	316.14	0	0	0	0	0	0	0	0	0	11	0	0	1.43	0	0	0	11	0	0	0	0	0	0	0	0	0	0	0	35193.2	13	7	0	16	7	0	2	0	13.2	0	32	0	0	0	8	2.62
K00841	2815.58	2974.58	2795.99	32118.7	4806.94	62.57	414	2312.2	108.94	43.6	36.29	28.5	316.43	41.86	44.83	244	12344.9	1936.7	36.5	0	667.67	57348.1	210	25777	3295.4	2066.3	307	116.2	620.6	159	34546.6	1200.75	5435.2	3946.21	4785.3	87	1246.8	16229.2	4032	18192.8	2338.4	7267.2	31894.4	1741.85	3444.49	3100.6	1651.4	398.6	2847.4
K00842	9	76.4	141	6.2	0	0	0	0	0	0	0	0	0	3	0	0	0	0	0	0	0	0	0	0	0	0	0	0	0	0	0	0	0	0	0	0	0	0	0	0	0	0	0	0	0	0	0	0	0
K00844	7	18	245	116	0	0	0	0	0	0	0	0	0	0	0	0	0	0	0	0	0	0	0	0	0	0	0	0	0	0	0	0	0	0	0	0	0	0	0	0	0	0	0	0	0	0	0	0	0
K00845	32542	35533.7	93698.5	74038.7	117702	110817	116943	118960	78264.9	80373.1	100192	113546	58764	72755.7	70529.4	9046.01	32090.8	15538.4	85886	19309.3	80413.1	116273	27729.1	55303.6	20347	5488.37	74560.1	12542.4	10091.1	5690.12	73716.5	4531.57	48919.7	30345.1	21303.2	66722.1	171249	82794.7	14609.5	58463.8	55142.9	36778.2	89314.5	50390.8	34225.9	99776.8	93000.7	81542	64600.4
K00846	0	0	131	0	252	63	122	63	85	5	27	18	12	36	27	0	0	0	0	0	0	0	11	0	0	0	9	0	0	0	0	0	0	10	0	16	0	4	0	0	215	17	3	9	6	79	21	31	9
K00847	31316.4	29099.5	63891.3	70315.8	91572	98064.2	103432	110614	65430.4	62723.2	93252	91141	51241.6	61370.8	63179.5	8641.01	19540.5	12448.6	89792.1	18304	43545.7	59937.9	26209.9	30809.2	17771.4	3465.67	72541.2	11299.8	4305.47	2343.62	37577.9	3537.98	113109	29980.2	16755.1	61754.7	169039	66024.7	7275.96	38444.2	50380.8	30737.5	56923	44578.7	27708.1	97661.1	109460	78955.5	62286.9
K00848	1919.7	1465.97	5765.21	1460.17	382	78	228	138	154.67	36.5	90	94.5	48	155	84	0	1.43	1	4.5	0	71	0	0	0	0	0	21.5	9	49	12	0	11	35248.2	67.5	96.67	55	60.5	53	30	41	422.67	102.5	14.5	476	94.86	360.33	412	174	859.33
K00849	17966.3	15030.4	27484.4	38166.6	29940	11950.4	19119.2	11471.7	15527.8	5110.14	8785.46	12553.3	3843.1	14228	6256.58	949.83	45742.9	53684.9	20082.7	2135.88	5512.21	69508	5696	50245.9	16928.1	10759.6	7599.83	63721.4	93430.9	59678.5	75895.1	70285.7	73076.7	31659	27400.2	4936.34	13617.3	48716.2	58611.2	65195	49434.6	31922	47210.3	22962.3	87748.7	26242.5	46490	20220.8	43506.3
K00850	41210.1	41334	93041.1	74276.9	61365.3	30944.5	38801.4	19429.1	31669.3	23250.1	17296.7	37313.9	12046.9	27366	14848.8	8669.84	46878.7	60378.5	19309.9	12748.4	43203.2	69974.2	8052.7	52813.2	21872.7	11380.5	16650.2	65509.3	99836.4	63498.6	78800.7	72876.1	74696.7	32808.3	29448.5	10725.4	15620.9	51414.8	62543.1	68529.1	69136.4	35267	48383.2	30344	92681.1	36895.4	55149.2	26262.9	55846.7
K00851	12568.5	11054.9	18047	53213.4	76997.4	93440.1	95286.3	108904	60764.8	61517.5	91647.5	85214.4	49960.5	56198.9	62605	8935.84	19404.7	24216.5	87583.9	18695.4	44754.9	12216.2	29805.1	23988.2	26060.7	9980.53	74567.2	64197.8	77202.2	51666.1	36594.9	18532.8	98913	38714.6	25706.1	61944.6	174849	73157.3	47716.5	55123.1	68603.5	34480.8	35867.2	44702	90251.9	89017.9	89026.8	74364.3	62476.7
K00852	10677.1	6942.31	39725.4	61289	16718.8	3725.83	8272.21	8777.37	8177.72	4804.12	6020.93	4890.51	2485.93	4254.76	4645.01	16028.9	47453.4	64508.7	21457.2	21023.7	6107.09	71448.9	6899.4	57353.5	28087.3	11784.2	17342.6	64745.9	95100.2	60650.2	77098.4	74008.7	74909.2	25139.8	27312.2	13874.6	15440.5	49849.7	59583.8	66452.3	54220.9	35097.5	48475.9	20118.2	89166.2	27364.3	65672.9	19244.5	45586.5
K00853	4504.35	2411.77	5892.74	50321.3	1684	453.67	938.66	599.5	923.83	503.66	316.34	381	220.5	608.67	331.66	11.83	927.6	407.17	709.99	7	189.49	5134.66	155.17	2400.33	11228.7	234.24	291.33	1373.83	2213.82	1214	2169.33	1613.02	36154.9	773.5	1247.18	227.17	559.33	2156.83	1273.66	2341.16	2443.5	1274.71	2985	2099.39	2255.84	2012.34	2962.5	1035.67	3351.32
K00854	9782.24	11103.1	25902.2	57616.1	16681	8870.16	13682.2	3532.7	7810.97	1454.6	2994.83	4106.16	1442.17	6911.49	2258.15	1	103.53	154.7	51.5	21	295.5	286.6	227.92	165.3	41.4	201.8	558	111.2	283.1	152.5	345.43	282.5	35379.4	2067.86	1879.19	11219.7	2320.57	1499.13	302	1481.17	8933.91	4794.89	846.9	5533.26	1666.98	9155.11	28092.3	8411.24	13857.9
K00855	9002.97	10995.7	19927.5	34829.4	8678.81	3053.34	5989.02	5548.34	6891.69	2932.36	5785.07	4339.71	1877.17	3679.75	3845.46	8238.84	34241.3	57171.3	20645.8	11522.3	4792.4	13164.4	5745.87	28028.1	19212.3	9266.32	11743.2	64010.5	93508.1	59907.1	41896.9	71555.2	67917.1	23575.9	21884.1	12766.6	13513.5	32872.2	54917.1	46901.3	48584.8	26099.6	15837.5	18256	84049.2	25032.1	64230.2	19251.7	39148.7
K00856	13034	17315	13739.7	3319.66	78489	96311.5	93980.5	107144	62332.5	70027.2	94443.5	95015.8	54335.5	57507.8	65391.5	848	6275	4910	82024	8598	40960	624	24876	223	8132	1089	65399.5	9627	1179	844	1025	696	1239	20518	8127.5	53556.5	164555	46478.5	1622	16967	30433	14470.5	23144	32818	20064	78394	53191.8	67067.2	36560.5
K00857	16980.7	13786.2	31149.7	42289.6	31334.8	11644.3	19472.5	12556.6	17190.8	8597.29	9392.06	16475.2	4785.1	14381.2	6692.17	8641.84	47215.7	60585.5	21182.8	12753.3	42080.6	70545.5	6454.66	53853.2	22554.7	11351.5	13493.7	66395.7	101221	64274.6	79361.7	73143.5	75005.4	31807	28879.1	15611.2	16395.8	51504.7	63528.1	69307.4	62954.4	37853.8	48801.1	27404.5	93654.6	31886	71408.3	23812	52976.5
K00858	47523.9	45106.3	105404	78909.9	120702	114935	121848	122146	84163.4	81761.1	105924	117939	60269.3	76778.6	74020.2	9506.84	53571.3	65610.2	103682	21389.3	84774.9	71200.1	33114.6	54154	30690.1	12645.6	81801.7	76112.9	102666	65222.6	80725.1	73917.5	76347.6	54388.6	38271.1	71824.7	185941	99716.8	65669.6	88409.4	106652	57219.8	72497	65759	115692	116504	131268	93895.5	96884.5
K00859	43881.3	40807.4	98173.3	75155.9	120498	114833	121730	122092	83992.1	81695.5	105882	117908	60261.3	76613.6	73938.8	9506.84	53501.7	65522	103671	21389.3	84751.9	71177.5	33107.6	54080.2	30687.7	12450.5	81448.2	76066.7	102523	65147.6	80599.5	73900.5	76300.4	54369.5	38218.3	71789.7	185744	99625.8	65581.6	88340.4	106264	57083.6	72471.6	65884.5	115564	116293	131045	93880.3	97277.4
K00860	20703.7	14601.6	35712.2	33397.9	17581.1	10543.8	13667.4	7784.04	11653.5	5845.96	7553.57	10813.7	2825.67	11460.4	5442.36	8238.84	34414.7	57373	20663.8	11508.3	4838.4	13251.5	5767.2	28127.2	19215.7	9623.62	11484.7	64045.7	93672.7	59983.1	42181.9	71638.3	67996.4	23148.1	21856	4365.74	12394	32886.7	54998.1	46970	52986.8	24243.6	15893.5	19301.7	84569.1	22111.2	45150.4	17114.1	35107.9
K00862	0	4	212	66	48	12	37	12	18	4	9	0	0	22	0	0	0	0	0	0	0	0	3.5	0	0	0	0	0	0	0	0	0	7	84	19	0	26	1.67	0	33	93	32	11	57	30	31	66	49	234
K00863	1643.17	739.09	2100.18	25491.6	105	29	73	48.5	34	38	13	11	44	67.99	31	0	252.93	6	30	0	226	0	74.5	0	0	0	99	9	42.25	2	113.83	10.75	35438.2	170.67	114.34	37	82	79.67	11.5	57.5	534.75	177.33	19	382.59	72	324.5	405.5	126	755.17
K00864	22624.8	14646.6	65734.1	69168.1	91460.5	97879.5	102718	115031	67351.6	64698.2	97303.6	93550.4	52911.1	59930	65825.2	17030.8	54231.9	70793.7	104109	30740.7	84031.8	72105.9	33014.6	57618.5	36258.3	12783.2	83708.6	76411.9	103124	65404.7	81011.4	74808.8	76353	51181.5	36280	64732.1	180553	97723.9	65392.5	85689.7	89813.2	51510.6	71686.4	55533.1	113956	107120	121672	85089.5	83776.4
K00865	12912.8	10789.2	20839.7	83309.9	20973.7	8082.62	12162.2	9396.91	10629.1	3469.59	6954.78	6348.13	2779.43	6510.9	4585.01	8483.84	46346.4	59103.5	20704.3	11508.3	5361.77	70508	5946.09	53819.4	22507.7	11353	11270.7	64081.2	94055.7	60040.1	76455.6	71219	109508	29213.6	26239.9	3796.19	13725.6	48604.6	58908	64888.4	43762.9	30815.3	47326.4	18857.5	87504.4	22601.7	42822.5	15888.2	36292.3
K00867	1776.93	860.29	8418.12	29592.4	4803.1	1756.38	3364.6	2119.66	3373.77	2451.09	4319.99	2759.13	1210.5	1810.54	2709.08	7699.84	22990.4	43826.5	16464.8	10897.3	1754.44	7995.97	1675.24	10433.9	18126.7	1356.12	6701.99	11343.2	20844.7	10802.6	9436.8	57960.2	42463.3	10170.4	5023.25	2339.19	3954.19	8548.78	10671.5	11884.9	22260.8	6670.52	6440.45	5481.62	17679	8257.28	9958.49	4594.46	9217.62
K00868	5545.04	4210.76	13667.2	57876.2	5374.13	1924.55	2722.34	4763.16	4233.6	2683.87	4564.33	3102.63	1474.5	1470.04	3201.06	8250.67	35240.2	57532.7	19103.9	11482.4	4888.63	17816.9	6014.96	29463	29751.4	9783.86	11218.1	64509.6	94475.3	60320.6	43527.9	72893.4	173152	30609.2	21555.3	2884.61	12052.3	33182.7	55367.7	47834.9	44295.9	23814.6	17730.4	14294.4	84563.8	18307.9	38475.9	12281.6	33903.9
K00869	10065.9	7390.17	13834.1	52403.9	11769.2	6149.07	8263.83	3779.3	7109.83	5239.5	2617.2	10661.5	2025	9010.43	2246.5	30	26.25	44	411	112	1524.67	2.5	1619.5	14.25	0	50.17	2889	35	144	28	230.16	67.25	366	3695.07	1295.83	1335.17	455.33	962.17	50	1011.92	6910.34	1654.33	519.5	4096.59	737.56	3098.17	2892.4	2426	6388.17
K00870	8	46.4	73.75	49.7	0	0	0	0	0	0	0	0	0	0	0	0	0	0	0	0	0	0	0	0	0	0	0	0	0	0	0	0	0	0	0	0	0	0	0	0	0	0	0	0	0	0	0	0	0
K00872	22099.8	21932.5	45684.4	43404.7	27748.4	15101.1	15964.4	10239.1	18328.1	14846	11917.5	18792.5	8066.42	12660.1	10390.7	8261.84	34565.7	57308	20759.8	11633.3	5306.07	13182.5	6012.87	28122.2	19223.7	9545.29	13789.5	64067.7	93724.9	60074.1	42221.7	71599.2	68423.4	29242.7	22994.5	8056.07	13380.4	33661.9	55055.6	48117.9	56050.2	25603.8	16067.1	22912.7	84992.6	25281.4	46233.4	20552.4	43817.9
K00873	41915.3	40935	101203	80058.7	127053	116519	125259	127285	89280.9	84507.4	110696	121298	61863.8	78817.3	77497.1	17757.5	88556.2	122828	122669	32865.7	89154.4	88892.2	38902.5	83444.2	60435.7	21882.8	92649.3	140510	196742	125374	123771	146745	144680	76289.9	59699.4	73313.8	193842	132039	120466	134829	146296	77741	89881.9	79112.8	199067	133488	168831	106028	128346
K00874	23170.2	18794.2	33945.9	19219.6	35004.5	14452.1	23535.9	15287.4	21395.6	7077.46	10880.6	14972.4	4672.1	16094.1	7856.95	9180.84	57975.1	73938.5	23184.7	13319.4	44943.6	75729.2	10783.2	70615.2	23028.7	19512.3	17737.2	118480	172961	112805	111544	85387.8	135715	43452	45051.1	16752	24827	74354.5	107108	103220	79086	54210.4	57254.4	38256.5	158914	40644.9	101777	33822	76393.2
K00875	0	0	68	66	36	0	20	0	0	0	0	0	7	0	0	0	0	0	0	0	0	0	0	0	0	0	0	0	0	0	4	0	0	78	0	0	0	1.67	0	9	20	0	0	6	0	2.5	10	0	25
K00876	18121.4	16556.1	33063	46642.5	25991.9	9695.38	14422.2	11551.3	14818.4	8154.46	8353.35	15164.7	4402.03	12702.2	6146.48	8495.84	47088.2	59107.5	20792.8	11620.3	5848.07	70505.5	6216.49	53805.2	22508.7	11343.4	13265.2	64120.7	94148.2	60068.1	76561.7	72854.6	73397.4	29878.6	27674.1	4895.24	14194.3	49878.8	58996.1	65875.9	57983.7	32404.6	47937.1	24032.8	88244	27017.9	48859.1	18485.8	43801.2
K00878	6424.65	4592.59	12471	32902.4	4934.8	1853.17	2908.57	3837.45	4573.21	736.26	4556.34	3171	1416	1349.67	2341.2	692.83	30357	51177.9	15533	1466	4338.74	10070.8	4974.77	8226.88	12788.1	5762.21	5399.41	61743	89946.7	57765	39565.6	63060	66734.1	23648.2	19844.8	2364.67	11383	29668.9	52902.2	43960.7	16332.6	21714.5	12730.9	13259.4	80395.8	14865.3	36423.4	11271.4	29503.3
K00879	55.2	83.6	445.96	338.05	432	120	373	101	435	44	145	134	74	179	105	0	0	0	23	0	0	0	0	0	0	0	0	0	0	0	0	0	35191.2	18	77	83	0	48	0	0	365	72	0	431	10	129	133	59	183
K00880	169.7	89.6	1189.29	286.76	388	139	377	56	370	21	127	131	22	91	79	0	29	12	10	0	32	249	46	70	39	0	71	53	65	45	78	148	35233.2	90	32	24	451.33	209	34	122	878	74.2	103	338	110	195	382	109	370
K00881	54.2	74.6	188	3.38	0	0	0	0	0	0	0	0	0	0	0	0	0	0	0	0	0	0	0	0	0	0	0	0	0	0	0	0	0	0	0	0	0	0	0	0	0	0	0	0	0	0	0	0	0
K00882	6680.05	4071.35	11876.4	58496.7	10563.7	2093.95	3672.1	6917.91	5070.41	2454.04	4898.78	3373.13	1871.43	1780.4	3346.29	8482.84	46494.7	58857	18357.4	11476.4	4898.56	69941.2	5876.79	52755.2	21815.7	11284.5	11090.7	63190.8	92694.4	59181.6	75723.4	72461.6	72923.7	28037	25441.9	3095.44	12934.3	47489.4	58082	63686.9	45141.8	29831.4	46652.2	15692.8	85809.5	19581.9	40298.4	12625.2	33593.9
K00883	1588.41	4387.77	7254.26	21750.7	2650.25	787.82	2576.16	762	1236.84	283.5	605.16	661.66	205.84	1070.83	380.32	0	1.43	19.5	43	14	277.5	7	180.04	0	0	2	270.25	7	15	12.5	32	93	35	1350.29	994.3	10259.8	1850.02	964.6	182.5	843.5	3159.5	4103.16	504.5	4434	954.35	6454.84	22932.7	8117.31	9073
K00884	3226.09	1348.63	5043.36	2916.31	5114.3	1910.38	2971.27	4488.46	4698.97	2361.61	4784.99	3274.13	1516	1712.71	3166.58	8238.84	33898.3	56919.3	18312.4	11476.4	4287.89	12593.1	5661.07	26978.1	18520.3	9217.32	10792	63065.6	92029.6	59011.1	41057.3	71234.1	67429.5	24163.8	20744.8	3436.69	11917.4	31513.4	54057	45962.2	43769.8	23454.4	14800.8	14533.7	82781.1	16842.8	39187	11914.9	31242.8
K00885	2576.43	607.29	1782.16	2119.38	2758	1252.21	1210.36	3313.46	2905.64	1812.45	4095.15	2594.13	1184	966.37	1969	8227.01	29609.7	55985.2	15388.4	10954.4	4057.82	5844.46	5352.07	9301.31	7136.62	5755.99	10424.1	60676.8	88178.8	56814.6	37715.3	62382.5	65756.9	22831.6	19079.9	2156.52	10392.2	27889.7	51858.8	42155.2	14012.2	20513.2	10397.3	11447.8	78710.8	13966.3	34471.1	10371	27984.8
K00886	1025.67	824.17	3750.18	4000.46	3304.25	695.67	1674.5	869.5	1612	311.5	525	815	400	982.83	824	1	0	0	4	4	51	0	12.5	0	0	0	47.5	0	5	9	43.83	0	7	192	186.5	442.17	158.67	112	8	80	1946.51	197.16	21.5	783.67	205.5	935.5	765	741.33	1515.59
K00887	1843.91	2916.58	3881	29926.3	1971.8	730	401	253.7	1312.3	1410.1	319	3499	157.5	545.5	124.4	0	175.85	217.2	23	0	125.67	94.1	51	99.05	2.4	360.21	133.5	55.2	203.1	80	298.6	47.75	379.2	2956.21	218.3	69.5	73.3	290.67	98	301.25	809.9	440.2	101.4	1153.9	154.49	164.1	295.9	179.6	770.9
K00889	0	42	92	0	0	0	0	0	0	0	0	0	0	0	0	0	0	0	0	0	0	0	0	0	0	0	0	0	0	0	0	0	0	0	0	0	0	0	0	0	0	0	0	0	0	1.5	0	0	0
K00891	45020.8	41941.3	101662	74174.2	120004	114278	121025	121452	84167.9	81163	105758	117401	59563.8	76727	73878.8	9506.84	53514.1	65502.5	103605	21379.3	84437.9	71177.5	32987	54080.2	30687.7	12465.2	81259.7	76075.7	102517	65161.6	80620.5	73900.5	111492	53857	38150.4	70117.6	181726	98862.8	65211.1	87190.4	101956	54141.8	72234.6	64412.7	114705	116285	129800	93604.8	96368.4
K00892	7341.82	4385.17	11680.6	3992.56	10367.3	3954.55	6086.29	9108.8	9482.99	4838.97	9567.06	6646.84	3013.17	3602.46	6016.54	16477.7	67886.2	114065	38951.2	22984.7	9005.29	25750.5	11353.9	55006.3	37732.6	18481.6	21757.2	127022	185496	118852	82923.3	141224	100140	43933	41582.5	5650.76	23254.6	63030.1	108789	91898.9	80217	45629.8	30019.8	28895.6	165832	33048	76116.2	24030	61575.6
K00895	1498.17	1384.87	3250.94	1114.5	208	62	129	134	91	33	29	30	13	186	71.67	0	0	0	0	5	27	0	58	0	0	0	186	0	18	5	0	6	5	248	231	351	429.33	361	132	899	3066	1453	196	2223	547	280.33	1052.5	273	1276
K00897	30	0	243.67	449.25	0	0	0	0	0	0	0	4	0	0	0	0	0	0	0	0	0	0	0	0	0	0	19	0	0	0	5	0	0	2785	50	0	0	17	0	0	32.67	20	0	438.66	0	205.33	105	44.33	745.33
K00899	2225.85	5057.19	3852.28	1246.13	282.93	90.37	199.07	144.54	154.03	1569.3	108.1	87.46	47.67	238.75	140.23	7546.01	527.27	5380.36	644.58	9495.39	114.9	951.06	437.32	3622.11	5582.02	555.7	5313.08	410.47	768.37	427.62	633.17	960.54	324.81	237.01	341.93	109.35	300.46	591.81	438.84	630.22	1166.55	509.24	713.7	811.3	715.68	1249.32	2162.26	319.16	969.33
K00901	23354.4	21826.2	41997.9	35832.4	92589.3	97736.2	101539	114943	69787.6	69927.4	97730.4	100824	52868.5	64853.6	66603.7	24437.7	55050	74774.3	104715	39194.1	47037.3	78029.9	32074.2	63405.6	53016.2	13000.6	88802.8	75840.4	98681.2	62687.4	80617.8	78544	75666	48675.8	37149.3	54847.9	178960	99076.9	62508.5	85582.2	98223.3	50407.8	74738.6	56598.3	111395	108874	124453	87052.4	83410.2
K00903	0	0	106	0	0	0	0	0	0	0	0	0	0	3	0	0	0	0	0	0	0	0	0	0	0	0	0	0	0	0	0	0	0	0	0	0	0	0	0	0	0	0	0	0	0	0	0	0	0
K00906	6955.24	8780.38	8463.43	23362.7	67833.4	88198.8	87761.5	106650	56478.3	58902.2	90008.5	82843.1	49200.8	52445.2	61052.7	1377	17814.4	18289	86159.5	9193	43998.5	5808	28878.6	17885	9211	9016	68782.8	62357.5	74109	49976	33656.5	15851	62120.2	36807	23978.1	51104.5	172354	69993.6	45952.2	51543.4	62689.9	31539.9	31734.5	42138.9	86528.6	86597.5	85987.7	72372.9	55398.8
K00912	34643.6	28075.2	68211.9	35782.3	106010	105660	113847	118080	74930.4	70233.1	100241	104456	54561.3	70112.1	67931.1	9350.84	52693.3	63791.3	103238	20266.3	48320.2	71053.4	32835.4	53927.1	30629.3	12012.3	79839.7	73730.5	95253.6	60772.1	77472.9	73519	74205.1	49475.7	36887.3	66963.6	184202	97869.8	61118.6	85098.6	100973	54313.6	71668.2	60801.3	110499	112319	128520	89451.1	88743.2
K00917	297.82	483.25	1345.87	3998.95	104	12	40	15.5	31	13	20	25	9	46	18	0	251.5	20	0	0	3.67	0	0	7	0	8.91	0	9	59.25	2	191	10.75	304	2875.67	7	15	26	11.67	0.5	17	32.75	33	7	89.05	31.44	112	170	72	62
K00918	17	36	19.66	0	5	0	0	4	0	0	0	0	0	0	0	0	0	0	0	0	0	0	0	0	0	0	0	0	0	0	0	0	0	0	0	0	0	0	0	0	0	0	0	0	0	0	0	0	0
K00919	36051	37169.2	90655.6	52538.6	114221	111252	117211	119772	81076.9	80350	104640	115867	58991.5	73227.2	72927.7	9476.84	53500.2	65518	103241	21272.3	83172.2	71177.5	31459.1	54080.2	30687.7	12440.5	78353.7	76033.7	102444	65123.6	80472.3	73877	76265.4	51053.4	37020.9	71110.1	182426	98956.3	65531.6	87352.7	99276.2	55601.8	72227.6	62395.7	114938	113769	128822	92406.1	91552.3
K00924	19485.8	13121.8	23457.7	3803.7	73119.3	92102.5	93409.5	105150	56188.7	59178	89981.5	83330.5	49080	54694.7	60393	838	6269	4886	81973	8589	40929.8	624	24821.1	217	8124	1011	64583.5	9615	1320	751	1044.99	715	1166	20160.5	8319.5	50354	164760	46663	1830	17281	32500.9	15566.2	23005.2	33865.2	20755	79168.7	55437.2	65726.2	35164.9
K00925	40329.4	35612.8	75556.6	71313.8	109669	109147	113696	121953	78942.9	78419.1	107047	109347	59197.1	68334.2	73960.4	17745.7	87279.6	122340	121838	32825.7	88267.8	83701.6	38310.1	81047.3	49207	21476.8	91143.7	139112	194515	124125	121398	145060	108500	74378.8	57719.2	70692.5	192138	128305	119101	131286	134543	74348.8	86200.9	73478.8	195407	126051	161379	101892	118955
K00926	4323.85	1330.22	10058.7	9427.24	7233.8	2537	4614	5409.25	6500	684	5420	3925.5	1770	2263.83	3646.38	681	38551.6	52345.5	21382.5	3025	4058	9775.5	5196.05	51640.2	2022	15145.4	5579.25	63255	92307	59252	40746	78588.1	104431	24716.2	20756.2	3178.25	12311.7	30593.9	54049	44991.8	68522	22542.6	13962	14633	82471.9	16031	37588.2	12189	31242.8
K00927	51454.8	50556.2	112605	75016.9	132309	123418	128133	125309	91699.6	92846.9	111045	130736	65699.4	82170.6	79274.8	9516.84	53518.7	65546	103723	21405.3	84850.9	71177.5	33191.6	54086.2	30696.7	12547.2	82336.7	76078.7	102528	65241.6	80614.5	73902.5	76437.4	55417.5	38659.3	75701.7	186357	100118	65599.6	88961.4	108540	57878.6	72890.6	68133.5	115784	119249	132087	97361.3	101936
K00928	65621.3	57056.2	131665	106297	138451	120846	131395	132090	92750.4	85967.6	115139	124340	63987.8	82294.2	79173.2	18155.5	118889	148894	134903	34132.5	91010.4	147268	39988.1	112268	64162.4	24479	94944.1	148068	210450	132697	163351	191029	120386	81774	68633	76284.8	201692	154022	131973	161516	156954	92437.4	124138	89511.7	215211	145878	182733	112260	142448
K00929	1750.58	2791.25	2650.49	3861.99	351.94	63.57	138.5	87.7	165.44	51.6	9.29	35	21.43	113.86	54.59	0	706.35	225.7	12	0	15	343.1	31	169.05	41.4	360.21	30.5	99.2	230.1	117	278.1	130.58	321.2	61.71	115.97	30	52.8	234.57	119	222.25	958.07	149.53	163.4	454.81	189.49	264.93	277	95.93	746.49
K00930	41606.3	39623.6	99316.2	67366.4	112881	113299	120267	119421	82066.4	80143.5	105427	114151	59713.6	75536.3	73688.2	9262.84	40965.2	63692.5	103598	21379.3	84030.2	13854.5	32803.6	28391.2	27394.7	10562.5	81008.7	75985.7	102044	65052.6	46154	72679.8	70942.4	50727.8	33323.3	71096.4	183938	82904.2	61472.1	69358.9	101534	48599.3	40363.4	62436.8	111523	112945	128145	92921.1	93275.3
K00931	41669	41197.9	89760.2	47412.6	111222	109666	115531	119710	78538.4	77090.5	103751	108381	59108.5	68723.1	72053.5	9495.84	53485	65655.2	103511	21265.3	84127.5	71934.6	32792.3	55241.7	31421.1	12388.6	79756	77017.4	104138	66110.6	81288.5	74224.2	76812.6	53144.1	37231.3	68622.6	181019	98507.1	65927.7	86577.3	97799.1	52181.9	72167.4	60787.1	114812	114085	129157	91909.9	90335.2
K00932	54.2	72.6	212.96	144.43	0	0	0	0	0	0	0	0	0	5.5	0	0	1.43	0	0	0	0	0	0	0	0	0	0	0	0	0	0	0	35191.2	0	0	0	0	0	0	0	0	0	0	0	10	0	0	0	0
K00933	5	0	73.67	0	0	0	0	0	1.75	0	0	0	0	0	0.67	0	0	0	0	0	0	0	0	0	0	0	0	0	0	0	0	0	0	4	0	0	5.58	0	0	0	15	2.5	0	0	1	16.33	0	3.25	11
K00934	5	0	73.67	0	0	0	0	0	1.75	0	0	0	0	0	0.67	0	0	0	0	0	0	0	0	0	0	0	0	0	0	0	0	0	0	4	0	0	5.58	0	0	0	15	2.5	0	0	1	16.33	0	3.25	11
K00936	97836.8	54447.5	104286	29508.6	199309	203289	215542	242270	147902	130420	224257	199693	113291	133941	143561	20917	290651	455259	312640	52560.5	106723	147771	76426.1	147342	44043.2	41099	177339	315532	456679	280074	258284	592319	167287	160532	130538	128853	391049	271335	269167	290591	256962	160976	168188	145075	446884	280035	345239	209673	257116
K00937	37246.4	28790.9	62882.2	65355.7	97516.8	103254	109833	114508	72307.4	65986.9	95991.5	101546	53171	68096.2	65857.1	1418.83	18579.8	18790.7	89771.9	9380.88	46673.4	11211.4	30993.7	20362.1	20479.7	9330.41	73141.7	63850.7	76449.8	51242	36319.8	16137.2	63162.5	41286.8	28277.3	63920.3	176225	74632	47480.2	56243.2	74130.1	38863.6	35987.2	53945.3	91058.8	101255	117897	84541.4	79699
K00938	232.08	501.25	371.34	50331	12	0.67	1.33	0	1.33	0	25	11.5	0	0	0	0	12.25	37.5	4.5	0	112.67	2.5	25	14.25	0	21.5	27	9	67	0	106	13.75	304	2857.07	15.5	1.67	48.33	2.67	0	16.75	28.67	11	4	75.25	33.86	20.67	48.4	4	17.5
K00939	50337.9	47361.4	109150	75426.4	126882	119485	127709	123480	85954.5	82276.5	106859	119346	60641.3	80176.1	74630.3	9518.84	53512.7	65526	103721	21474.3	85056.9	71177.5	33261.6	54080.2	30687.7	12469.2	82732.5	76071.7	102542	65149.6	80630.5	73903.5	76307.4	55494	39505.9	72338.7	186230	100154	65665.6	89041.9	110551	60846.8	72597.6	68280.2	116109	122533	152993	99505	106250
K00940	43833.3	40678.6	102486	72932.8	120518	114830	121776	122041	84012.6	81693.5	105886	117908	60261.3	76625.6	73955.5	9360.84	52886.2	64031	103319	20289.3	48620.9	71147.5	32984.1	54032.2	30640.7	12469.2	81235.7	73792.7	95413.2	60954.6	77824.5	73567.4	74400.4	50960.5	37807.6	71757.7	185591	98959.8	61312.1	86447.4	105834	56538.8	72231.6	65650.5	111504	116240	130860	93731.3	96642.9
K00941	27889.5	26026	66133.6	88576.3	160786	186915	191860	217701	122614	122852	186478	178552	101175	112493	125450	10321.8	59432.2	70145	183128	29796.4	124345	71237.2	57364.1	53237.2	38109.7	13345.2	142746	84727.8	102157	64893.6	80679.2	74262.1	76679.7	67419.2	43096.5	114637	344530	142253	66023	100498	113234	65029.4	93212.7	83928.4	131875	181244	172596	147531	112789
K00942	43964.6	40703.2	98670.5	75383.1	120530	114838	121758	122100	84014.6	81695.5	105911	117916	60261.3	76620.6	73953.8	9506.84	53501.7	65522	103675	21389.3	84860.9	71177.5	33123.6	54080.2	30687.7	12450.5	81479.7	76066.7	102523	65147.6	80599.5	73911.5	76300.4	54384.5	38231.3	71789.7	185744	99625.8	65585.6	88343.4	106273	57093.6	72471.6	65892.5	115566	116289	131036	93884.3	97289.4
K00943	36627.8	35911.2	97407.3	72872.9	107654	108621	113548	119156	75738.6	76900.5	103168	107366	58720.3	67306.2	71676.3	9493.84	53509.7	65515.5	103623	21286.3	84481.9	71177.5	32978.1	54080.2	30687.7	12463.2	80091.7	76061.7	102523	65143.6	80528.3	73853.7	76255.4	53418	37263.3	70431.2	185441	98737.5	65537.6	87797.5	100259	56423.9	71988.6	64113.4	114846	113024	128547	91245.3	91608.4
K00945	41810.1	39140.2	93727.7	71155.5	55069.3	27393	34873.9	18615.3	29894.3	23002.9	16831.1	36208	11606.6	25113.9	14237.3	8668.84	47243.7	60629	21702.8	12807.3	43918.9	70553.5	8330.64	53863.2	22564.7	11461.9	16660.5	66447.7	101348	64403.6	79600.5	73192.5	75198.4	35031	30593.3	22306.7	21734.2	53710.6	63990.6	71993.4	78185.6	43430.6	49747.6	35452.3	95752.9	40921.6	79282.5	30527.3	65972.4
K00946	41928.9	38548.4	96219.9	42342.7	112601	113908	118616	118924	82488.9	81280.5	105151	117126	59734.9	75486.3	73359.4	9262.84	41075.9	63765.5	103624	21365.3	84029.7	13914	32787.6	28387.9	27394.7	10737.8	80988.2	75989.7	102011	65045.1	46249.5	72692	70906.4	48498.2	32596.8	59402.7	178132	81682.9	60993.6	67465.1	94517.5	41923.3	39714.4	59420.1	109938	107640	104932	87767.4	85306.2
K00947	0	0	135.77	0	0	0	0	0	0	0	8	0	0	0	0.67	0	0	0	0	0	0	0	0	0	0	0	0	0	0	0	0	0	0	0	0	0	9.33	0	0	0	0	7	0	0	0	8.33	0	2	0
K00948	52229.3	46650	118372	80082.8	121998	116003	122555	122453	84725.2	81889.5	106369	118481	60425.2	77407.1	74227	9506.84	53514.2	65546	103676	21389.3	84881.1	71177.5	33143.5	54080.2	30687.7	12529.2	81489.7	76066.7	102550	65150.1	80756.3	73911.5	77581.6	57579.7	38325.8	72483.4	186290	100180	65637.1	88824.6	108162	58139.1	72564.6	66528.5	116213	116936	133028	94239.5	98064.4
K00949	4133.24	4110.93	10181.6	33675.2	8026.27	881.07	3268.5	3113.45	1765.94	315.6	635.29	756.5	511.43	1178.86	559.88	244	12600.4	1936.7	39.5	19	605.17	57355.1	238	25777	3295.4	2069.21	426.5	123.2	640.35	182.5	34593.9	1239.33	5459.2	5453.78	5603.8	10718.5	3659.63	17333.9	4316	19766.8	6815.16	12257.7	32541.6	4951.73	4739.49	8544.93	24941.4	5974.43	10957.6
K00950	55127.7	48515.9	123522	96327.4	120308	117988	124562	123333	89900.3	83190.9	111329	125004	61182.6	78064.6	77002.5	17342.7	75204.6	119462	123864	31686.5	52270	27058.8	38298.5	56382.3	46561	20007.8	90501.7	137713	188455	120754	85565	143910	102027	72172.8	53514.6	74071.3	193052	114763	112062	113640	144134	70785.8	55434	78758.4	191318	131009	170158	106959	121902
K00951	47594.5	47072.7	89378.5	99829	187302	198570	205444	227419	138217	140383	194696	199102	109323	126473	133609	10588.8	72318.7	72380	187994	30003.2	126570	129877	58199.9	81095.2	42834.7	15225.5	146570	86723.6	105618	66882.6	116774	76165	82984	75170.1	50828.5	120403	350445	162148	71767.2	122722	136724	76490.6	127496	97606.4	138912	195146	184845	157614	130597
K00952	1326	1394	5965.33	210	16	2	0	2	9	0	4	0	0	4	0	0	11	0	0	0	0	0	0	0	0	18.67	0	0	0	0	15	0	0	3	6	0	27	0	0	0	13	10	0	69	7.86	32	40	4	35
K00954	43795.8	40555.2	96929.2	74579.9	118617	114466	120794	121705	83030.6	81480.8	105564	117478	59993.3	76246.6	73444.3	9506.84	53501.7	65522	103664	21380.3	84727.9	71177.5	33106.6	54080.2	30687.7	12450.5	81401.7	76066.7	102502	65139.6	80599.5	73900.5	76295.4	54052.5	38173.3	71183.7	182395	99308.8	65438.6	87668.4	101668	55978.6	72247.6	64608.5	114977	115753	129909	93307.3	96733.4
K00955	6531.04	1707.58	22338	2916.8	5551	1927.84	3425.66	1627.5	2626.17	577.33	1115	1403	636	2089.67	1421.5	0	4	19.5	122	12	524	0	232.55	0	1	0	340.25	6	15.5	17.5	75	41	7	849.5	642.64	1249.42	809.91	874.37	90	716.5	5288.01	1493	178.5	2536.5	919.25	4048.17	3928	1597.04	5147.9
K00956	25960.9	18174.3	33092.7	29051.4	89588.1	100932	103838	112294	69446.6	66482.6	97801.5	97335.2	52168.9	66013.3	65879	9089.84	40509.3	62049.8	102657	20193.3	45945.7	13781.4	30687.6	28245.1	27335.3	10281.3	77014	73615.5	94687.1	60647.1	43061.1	72295.5	69066.1	45199.7	30178.3	54358.1	176491	79428.9	56512.6	63850.5	83927.3	38781.4	38678.1	51497.2	104744	99433.8	98940.2	81656.2	70412.2
K00957	32451.9	19906.4	54864.5	32586.9	95105.6	102855	107217	114020	72058.1	67067.4	98830.5	102294	53024.4	68173.3	67374	9089.84	40513.3	62069.3	102770	20205.3	46380.7	13781.4	30942.6	28245.1	27335.3	10281.3	77399.7	73627.5	94706.6	60664.6	43157.6	72336.5	69086.1	46036.7	30774.4	55570.5	177242	80238.7	56613.6	64624	89859.1	40272.1	38839.6	53754.2	105608	102582	102083	83114.2	75410.2
K00958	2065.5	1556.25	12429.8	31817.5	2887.55	798.17	2519.75	778.95	1447.8	293.1	659	624	164	1104.5	449.24	0	189.35	215.7	44	19	248.5	109.1	88	99.05	3.4	371.3	747.5	64.2	163.6	90	237.85	24.75	60.2	1080.64	860.8	9665.42	1602.63	661.5	184	520.25	2304.24	3127.7	467.9	2238.51	362.63	5839.01	22513.2	5262.43	7492.48
K00960	1359	2331.5	1140	230	61.5	8	58.5	14	17.5	0	0	7	8	18	9.5	0	0	25	0	0	0	0	0	0	0	60	0	0	0	0	0	0	0	14.64	10	10	38.5	10	0	0	57	12	0	9.5	0	46	26	17	65
K00962	43850.8	40637.2	98037.7	73648.9	120620	114870	121854	122100	84082.6	81695.5	105882	117960	60261.3	76617.6	73953.8	9506.84	53501.7	65522	103671	21389.3	84642.9	71177.5	33091.6	54080.2	30687.7	12450.5	81425.7	76066.7	102523	65147.6	80599.5	73900.5	76300.4	54377.5	38224.3	71789.7	185744	99625.8	65577.6	88343.4	106273	57093.6	72471.6	65980.5	115564	116293	131036	93884.3	97345.4
K00963	35622.4	37213.5	82934.2	72147.7	103123	107013	109418	119084	73524.4	74808.8	102418	106104	58438.5	65725.4	71784.4	9505.67	58320.9	66685.9	106579	21792.3	84530.5	78014.7	33099.2	71837.8	42073.8	16199.7	79689.1	78725.2	106772	67611.6	84144.1	82897.3	113219	53547.1	37942.3	68664.2	181371	100927	67458	88667.9	117574	53229.5	75836	59504.2	117216	113287	127761	91210.9	89165.8
K00965	11709.8	7154.47	38428.2	38099.8	14431	3130.48	6476.04	8167.62	7603.06	4621.91	5845.76	4559	2274.1	3897.61	3878.58	16029.9	46608.9	64054.2	18985	20987.8	5112.63	70800.7	6424.14	56292.5	27395.3	11502.6	16940.5	63526.6	93232.2	59491.2	76119.9	71892.1	73133.3	30652.7	26537.8	3452.54	13633.6	48353.4	58428.8	64626.9	39961.1	31032.9	47448.2	20160.8	86758.8	23220.3	43603.2	15954.6	38489.3
K00966	6030.23	7031.86	21393.8	6048.71	9059.38	5554.88	7319.57	3505.34	3416.72	2982.2	1631.77	2462.63	1447.5	4157.75	2071.6	7546.01	3643.24	5864.16	2899.91	10031.4	579.57	2796.46	878.32	18909.3	5773.62	3656.99	6074.08	1392.27	2242.77	1326.62	1784.32	6780.54	1004.61	1030.37	1345.82	1242.19	865.73	1949.31	1241.84	1866.55	22422.7	1594.51	2249.3	2194.48	2497.77	3376.05	3968.65	2374.49	3718.64
K00967	0	0	0	0	13	0	17	0	0	0	0	0	0	0	0	0	0	0	0	0	0	0	0	0	0	0	0	0	0	0	0	0	0	0	0	0	0	0	0	0	0	0	0	0	0	0	66	8	11
K00968	309.09	652.17	459.06	1301.25	20.13	23.46	27.71	26	49.63	9.12	24.13	34.58	1.5	29	13.45	0	117	86	52	0	10.88	0	36.38	0	0	24	33.25	241	307	209	123	191	77	106.88	95.58	8.88	30.79	122.13	185.12	134	275.12	150.08	28.5	666.87	272.33	260.29	246.21	166.75	67.5
K00969	43686	40438.2	97446.9	73754.9	120425	114747	121708	122037	83978.6	81565.5	105807	117805	60235.3	76539.6	73869.8	9506.84	53501.7	65522	103646	21389.3	84648.6	71177.5	33037	54080.2	30687.7	12450.5	81326.7	76066.7	102521	65147.6	80597.5	73845.5	76264.4	52143.5	38097.8	71611.7	182621	99536.8	65554.6	88217.4	104200	56979.3	72369.9	65151.9	115374	116040	130575	93622.9	96407.5
K00970	33118.6	31934.7	73510.2	37401.8	100079	107583	111627	116162	74242.2	76529.4	102717	106804	58077.2	66329.6	70937	9249.84	40902.3	63571.8	103576	21281.3	83752.2	13829.4	32659.1	28303.1	27392.3	10377.3	79132.5	75941.5	101911	64984.6	45936.7	72610.2	70827.1	49243.2	31723.8	70170.9	183859	82343.5	61578.1	69451.8	94761.8	48878.9	40124.1	59382.6	111452	108071	125117	89961.4	85948.8
K00971	29584.3	27188.7	69581.4	35020.3	41335.3	23779.5	28690.6	10372.7	23987.1	20064.2	11438.3	31984.1	9396.17	21787.7	10265	169	507.86	1628	718	1262	37336.1	40	922.6	58	56	124.58	4067	2548.5	7429.5	4529.5	3260.58	620.16	71057.2	5579.23	4313.64	18504.8	8561.85	4857.75	5107.12	6400.72	27046.4	11401.1	2335.67	17792.4	8042.28	17106.6	36182.8	16720.8	27917.8
K00972	355.83	417.5	4680.67	352.66	430	115	329	246	203.67	54.5	78	108	51	278.5	113.67	0	0	0	0	5	43	0	23	0	0	0	94.5	0	25	5	0	0	5	224.5	90	382	427.83	329	136	750	2705.67	1185.5	210.5	1366	532	297.83	1155	350	790
K00973	50961.4	42567.5	109825	47684.5	131985	120139	128507	124321	90773.9	86839.4	107498	127249	61338.6	84937.1	75617.7	1972.83	49723.2	46206.9	99949.9	11736.9	84366.1	69808.5	32374.5	50100.6	24911.1	11636	77051.7	74257.9	98318.4	63494	79100.1	63868.6	75006.7	51481.6	38691.8	71089.8	181263	98181.7	63599.3	86076	106661	54200.9	71501.3	67107.3	112475	116113	129716	95475.4	101338
K00974	29782.6	22542.2	62218.2	71357.3	92274.6	94250.1	99120.7	115227	65369	62368.2	96345.4	92128.2	52484.3	57745.6	65192.9	9727.84	65657.7	67244.5	103405	21228.3	84057.4	128424	32630.6	79748.2	33971.7	14127.5	78963.7	76101.7	102896	65098.1	114707	74996.7	81164.4	50987.5	39832.4	53930.7	179670	112202	68811.1	101912	87449.2	53477.6	102340	55110.5	115451	103872	101598	81259.8	75184.9
K00975	14895.2	14837.1	53488.3	25149	28337.8	6495.53	14577.1	10386.3	11336.6	7860.8	7053.14	6371.34	3290.53	7503.35	6070.16	15903.7	52982.2	55036.2	20492.2	22147.7	39676.1	130689	3436.23	83133.3	41798.6	8664.46	15482.2	16529.1	33210.2	17687.2	84932.4	70734.2	56045.4	19234.1	18698.8	4862.93	9626.07	46561	25507.1	55719.4	68772.6	29368.8	75944.9	19389.8	33870.4	25445	45164.6	15041.1	33575.9
K00978	694.33	386.09	4843.01	851.92	1588.13	693.67	1184	836.2	1101.47	216.93	3143	1266	677	768	1194.07	142	18013.6	24016.2	9431	1068	678	748.6	635	2552.8	391.4	497.8	939	7161.2	12722.6	6938	4766.6	43809	4404.2	3439	3083.97	895.17	2056.13	3963	6840	6382.67	4324.74	3026.2	1699.4	3103.1	10830.8	7015.27	6076.24	2779.1	7232.39
K00979	35065	28609.5	69999.2	35783.1	106632	106119	114390	118837	75620.6	70445.1	103231	105619	55156.8	70526.1	69059.7	9638.84	71168.3	89323.3	113339	22482.3	85128.1	71824.4	33633.8	56871.1	31065.3	12423.3	80954	83348.5	115318	72051.1	85097.9	118341	80275.1	53173.6	40039.2	67856.4	186396	102420	72302.7	93412.6	106409	57853.8	73573.2	63167.7	125566	116601	132769	91849.9	93240.2
K00980	2332.75	1939.24	3762.37	28326.9	5129.07	193.36	796.04	2542.7	381.57	124.72	132.92	178.91	317.93	475.36	172.21	244	12373.4	1911.7	75	0	492.38	57528.1	245.38	25836	3334.4	1849.3	309.75	397.2	959.1	396	34582.4	1476.25	5470.2	1328.88	4971.93	199.88	1363.69	16552.2	4273.12	18401.2	3739.59	7660.44	32033.4	3999.64	3932.96	4305.56	2483.47	2856.44	3730.36
K00981	44718.5	41031.1	101185	75861.4	122183	115801	123234	124147	84757.2	84068.5	106393	118795	61208.3	77652	74893.8	17052.8	57115.9	71367.2	106560	31416.7	85265.7	73724.9	33974.8	72919.5	36422.3	16107.5	87144.6	77419.4	104729	66448.2	82305.8	80628.1	112498	57294.1	39202.2	72354.5	186181	101186	66790.5	90027.6	125000	58346.3	74544.4	66831.7	117633	117490	132658	94815.5	99483.1
K00982	19215.5	15254.1	38621.1	34855.6	77587.4	92682	95495.4	110154	62672.9	61886.4	95665.6	90924	51212.7	56549.1	64241.1	9093.84	40521.3	62062.8	103047	20133.3	47145.2	13796.4	32202.6	28245.1	27336.3	10287.3	77528	73657.5	94801.6	60679.6	43088.7	72282.2	69052.1	46213.2	30280.8	63094.2	177983	79562.5	56633.1	64158.3	80750.4	41814.9	38708.1	51789.9	104845	102727	118548	83994.6	76461.8
K00983	15425.8	6463.54	17799	4048.21	8677.05	3922.55	5929.1	3045.46	5616.89	2967.49	5060.74	3662.88	1649.25	3999.46	3780.83	7728.84	25901.9	44040.3	18683.3	11476.3	2830.19	9020.37	3277.03	24191.1	17587.3	4463.32	9391.16	11201	20414.1	10591.1	9786.86	64159.5	7053.9	5725.08	6098.03	2444.69	4203.14	9009.37	10453	12248.9	48216.9	7424.7	7357.55	8863.19	17497.9	12608.2	12809.3	7415.09	14782
K00984	75	75.17	571.45	100	0	0	0	0	0	0	0	0	0	0	0	0	0	0	0	0	0	0	0	0	0	0.91	0	9	14	12	0	0	1224.25	3	13	0	49	10	14	0	0	16	0	24.55	10	15	63	0	0
K00986	4295.5	821.67	4578.98	3527	4715	1872.5	2033	6054.25	5183	569.66	4538	3263	1579	1846.83	2665.15	1220	37188	50029	15478	1768	6885	9475	8538.2	22524	2410	13108	9104	111067	156115	103875	68384	64842	55100	37257	34338	3349	18289.3	50282.8	94121	75201	36548.4	36903.5	18118.5	20831.5	141908	22477.3	64536.8	17638.8	49378.7
K00988	3548.5	490	1970.69	1957	3247	976	635	5358	3905	241	1298	1770	788	760.83	1387	1078	19456	26239	6173	700	6220	8749	7961	20045	2021	12755	8267	104430	144151	97430	63963.2	21492	50918	34106	31548	2417	16082.2	46254	87752	69009	31357	33989	16435	17873	131618	16750	56546.2	14954.8	44814.2
K00989	34872.9	33842.1	85726.1	41266.7	104434	107634	111646	118509	74080.3	74588	102747	106674	58377.6	66500.4	71074.2	9347.84	52859.9	63996	103267	20166.3	48183.2	71145	32767.1	54013.9	30640.7	12423	79556	73787.7	95389.2	60942.6	77554.3	73505.2	74320.4	49557.3	36332.1	69712.7	184552	97590.1	61128.1	84776.8	94707.7	53920.4	71510.1	59929.7	110041	111553	125907	90208	88427.4
K00990	19349.5	15334	42865.7	32826.5	80614.1	94068.5	97684.7	111751	64172.9	62740.4	96228.3	92039.7	52257.4	57509.8	65065.7	9093.84	40521.3	62062.8	103102	20142.3	47363.2	13796.4	32294.6	28245.1	27336.3	10291.3	77834.2	73657.5	94800.6	60686.6	43088.7	72282.2	69052.1	46387.7	30429.6	63631.2	178217	79638.7	56672.1	64365.3	83622.7	42047.9	38781.6	52491.5	105102	102785	118648	84671.6	77126.8
K00991	35445	35676.9	80993.5	44750.2	110973	110241	114047	119199	79409.3	80423.9	103919	115146	58789.6	72088.1	72461	9488.67	54400.9	65868.7	103839	21245.3	82706.9	76300.1	31291.3	56466	41916.4	12644.9	78031.8	77385.5	104566	66321.1	82485.8	75431.5	76899	49668.1	36693.3	59299.2	179667	98943.7	66261.8	87280.2	93101.8	49407.8	74353.6	58143.4	115045	105659	104204	87076.2	80604.3
K00992	15413.4	14132.4	28820.8	28948.1	73488.6	91136	93005.5	105644	58471.4	59523.8	90970.6	87728.3	49824.7	54735.1	61219.4	855	6623	5143.5	84772.4	8660.88	42881.3	1203.25	26614.6	1267	8816	1070	66863.5	10598.9	2757	1672	2047.38	1040.12	1615.62	22262.1	9697.6	60386.9	166560	48464.1	2647.62	18768.6	39477.6	19163.7	23984.8	38149.9	22700.8	86527.4	80311.8	71955.3	46281.4
K00995	41601	41134.5	101900	76016.5	117049	114303	121180	121770	80161.7	77730.3	108221	111138	60184.8	71501.9	74340.7	9635.84	74479.7	103331	116330	22661.3	85033.9	72528.5	33634.3	57456.2	31311.7	13067.5	80848	84637.7	118820	73370.1	86357.3	127382	81494.4	59177.2	40400.3	71901.8	188236	103561	73659.1	95215.5	107013	59617.3	74329.6	65782.2	128062	117847	135777	95650.9	94045.2
K00996	14.5	71	1011.71	435.48	215	55	181	37	116	31	39	20	18	144.5	34	0	0	0	0	5	18	0	8	0	0	0	35	0	13	5	0	0	12	165	51	345	404	326	132	709	2035	1167	185	1287	474	204	1038	249	695
K00997	33030.7	31023.7	81313.3	46251.1	102914	106165	109944	117000	72852.7	75836.7	102000	101869	57127.2	64889.5	70161.2	9476.84	53239.7	65503.5	103210	21266.3	83189.9	71169.5	31358	54080.2	30686.7	12430.5	78077.7	75997.2	102355	65074.6	80331.3	72284.7	76221.4	50702.9	36074.5	69519.7	184755	97813	65412	86717.7	85344.3	54552.5	71721.9	58603.6	114144	109638	122728	89438.9	87090.7
K00998	4411.76	3858.81	8639.78	3312.56	5301.31	2080.17	3169.19	4693.84	4829.52	2516.86	4890.57	3406.71	1533.17	2124.42	3262.46	8238.84	34237.3	57157.3	20635.8	11508.3	4696.4	13157.4	5727.41	28028.1	19212.3	9264.32	10915.5	63995.5	93508.1	59897.1	41898.9	71537.2	67917.1	24418.7	21029.7	3006.82	11808.4	32129.1	54860.1	46428.3	46251.1	23229.6	15343	16227	83694.9	18032.1	39736.1	14000	31370.4
K00999	29	0	229	77	34	7.5	17	14.5	21	5	12.5	9.5	5.5	28	12	0	0	0	0	0	0	0	0	0	0	0	4.5	0	0	0	0	0	0	0	6.5	6.5	0	0	0	0	6.5	2	0	9.5	0	12	16.5	14.5	18
K01000	45341.5	41720.2	102490	74790.2	121644	115629	122614	122822	84948.9	81839.5	109352	119614	61059.3	77088.1	75269.8	9648.84	74442.7	103345	116435	22759.3	85511.9	72279.5	33897.6	57386.2	31272.7	13058.5	82482.7	84604.7	118721	73324.6	86301.5	127348	81461.4	58041	41514.3	72762.7	188074	104293	73608.6	95898.4	112107	60535.6	74612.6	67896.5	128541	121553	136951	96776.3	102077
K01001	940	1099	5644.33	0	4	2	0	0	5	0	0	0	0	0	0	0	0	0	0	0	0	0	0	0	0	0	0	0	0	0	0	0	0	0	6	0	0	0	0	0	0	0	0	38	5	13	33	0	8
K01002	939.53	2949.21	1502.25	1183.18	103.63	60.96	106.38	35.5	77.8	15.62	59.46	39.25	23.17	138.5	32.95	0	2.86	0	0	0	45.88	0	6.38	0	0	0	14.25	0	0	0	0	0	35191.2	46.38	86.75	27.88	119.12	141.13	11.12	52	657.12	111.75	26	987.37	51.25	892.12	1818.13	158.33	249
K01003	19	12	1226.29	20096.8	30	17	49	20	34	13	0	5	0	42	31	0	0	0	30	0	141	0	103.34	0	0	0	93.25	0	0	0	15	0	0	10.79	52	16.25	35.65	56.63	0	35	405	141	20	165	31	161	764.32	59.86	461.5
K01004	394.5	391.67	2974.4	20985	2239.83	656	2244.5	634.5	1089.5	188	485	539	126	805.5	319.5	0	4	0	3	14	70.5	7	62.55	0	0	2	84.75	7	5.5	10	12	0	7	1010	669	9639.75	1452.15	403.87	80	417	1458.67	2909.33	424.67	1293	339	4843.5	21338	4911.5	6444.5
K01006	14935.1	17495.8	53170	33910.5	33744	16517.7	21183.3	10070.8	14702.6	15222.7	8199.79	17298.5	7782.43	11860.4	8046.15	400	12816.2	3285	622	1168	37545.5	57296.5	830	25750.2	3349	1820.5	2200	2360	7584.75	4393.5	37239	1563.83	7172	8311.57	7381.17	17105.7	8586.99	19619.2	8774	23214.8	19497.8	16664.7	33520.7	11061.2	10078.2	17000.8	30995.5	12187.5	22547.4
K01007	22069.5	17618.4	56763.7	42438.1	79691.6	93292.8	95581.6	110688	64289.5	60632.2	96135.9	91441.8	51604.7	56875.1	65240.8	1547.83	43350.7	57438.4	104596	11143.9	46737.9	14502.5	31592.2	40061.6	21914.1	13281.8	72808.4	74543.9	96170.9	61532.5	43953.3	77228.6	69590.7	49016.8	29980.3	54068.7	177434	79972.1	57389.3	64664.6	98489.5	39676.7	39142.7	52444	105891	98263.2	97149.1	80291.6	68295.2
K01008	17717.1	10445.6	33682.9	31704.1	83659.7	95193.9	97585.8	112678	60730.9	60583.4	92106	89555.8	51211.2	57316.1	62739.6	1621	33610.9	20926	90759.9	9777.88	45282.9	65570.2	29412	59985	13391	14272	69956.5	64352.4	77569.2	51889.5	70032.4	21615.9	68410.9	42141.5	30805.8	61614.9	175554	88426.9	51650.5	72146.4	80475.2	42919.2	66061.8	45014	93010.4	95449.1	108230	79076.2	68682.2
K01011	29994.5	20920.3	67362.8	65290.2	92736.8	98115.3	101204	121335	70844.7	64054.6	101792	96616.2	54524	61344.8	68165	10565.7	94375.4	128352	122534	22277.3	54388.7	86092	40225.9	79671	44464	25840.6	87531.1	188009	257615	167548	149303	148602	166387	84754.2	71954.8	68484.4	199772	149833	157767	162325	118567	92594.1	92286.2	75717.9	256058	132664	206651	106910	139724
K01012	43837.2	40210.7	96967.4	50331.7	119412	112943	117477	122285	81156.3	78635	104675	115941	59419.7	74522.9	72994.8	9750.84	65800.7	67136	103534	21348.3	84539.7	128355	33028.6	79743.2	33980.7	13973.3	81218.7	76101.7	102859	65198.1	114555	75082.6	81026.4	51820.5	42570.9	61017.7	184916	114699	69277.1	104982	102989	61924.6	103543	65032.2	117492	117124	128305	92581.8	95791.1
K01014	0	0	79	83	142	24	89	25	24	0	33	21	12	0	7	0	0	0	0	0	11	0	0	0	0	0	8	0	0	0	0	0	0	6	0	7	0	5	0	0	49	9	0	0	14	48	14	23	12
K01015	0	0	0	0	0	0	0	0	0	0	0	0	0	0	0	0	0	0	0	0	0	0	0	0	0	0	0	0	0	0	0	0	0	0	0	0	0	0	0	0	13	0	0	0	0	0	0	0	0
K01021	0	0	10.22	0	0	0	0	0	0	0	0	0	0	0	0	0	0	0	0	0	0	0	0	0	0	0	0	0	0	0	0	0	0	0	0	0	0	0	0	0	0	0	0	0	0	0	0	0	0
K01023	56.5	29	184.7	72	90	37	28	103	19	0	12	34	0	39	45.1	0	288	200	0	0	57	557	42	1043	692	47	67	880	1464	879	732	277	35674.2	338	325	44	133	657	810	876	2657.4	444	528.5	210	1232.86	113	392	157.8	679.62
K01026	1101.23	126.69	3430.86	1434.7	4971.14	102.78	542.36	2457.71	239.78	1623.45	59.44	74.13	335.43	206.39	200.81	7790.01	12676.2	7036.16	649.41	9495.39	755.82	58431.5	831.36	29296.3	8911.62	2108.66	5600.08	472.77	1107.77	464.62	34959.8	2229.54	5376.61	1285.48	5106.94	242.52	1438.23	16756.7	4297.84	18746.7	3636.53	7645.18	32565.3	2476.4	3962.77	4010.93	2463.65	662.55	4204.4
K01027	86	34.67	832.18	670.58	405	80.67	210.33	68	174.33	27.33	33	89	40	90	76	0	0	0	4	0	14	0	24	0	1	0	4	0	0	0	0	12	0	14	162	37.67	19.33	17	0	4	655.34	35	4	977.66	33	393	404	146.33	2143.83
K01028	16203.6	16995.1	23025.9	32215.5	81387.7	95241.2	98491.2	108588	63526.3	64541.3	92634.1	93450.8	51168.8	62846.1	62768.1	851	6684.35	5218.7	84438.9	8747.88	41952.7	1228.35	25201.6	1348.05	8817.4	1190.3	66464.5	10599.1	2823.6	1738	1918.64	1106.37	36884.1	22059.9	10667	61317.1	166572	48859.2	2749.12	19168.2	42559.1	19855.1	24384.2	41894.3	22944.2	87854.2	83429.1	75517.4	49648.7
K01029	15816.3	15417.1	23536.7	32612.9	81990.9	95530.9	98892.2	108731	64054.9	64653.7	92927.8	93917.8	51292.2	63237.1	62938.4	851	6636.75	5164.5	84442.9	8747.88	42019.7	1205.75	25235.6	1274.25	8815	1093.5	66519.5	10556.9	2693	1663	1896.04	1098.37	36834.9	22200.9	10777.2	61419.1	169627	48987.2	2664.12	19196.2	44938.7	19956.9	24468.8	42566.7	22917.4	88746.6	85349.1	75838.5	50028.3
K01031	3200.33	2435	3654.16	944.12	65504.2	87415	86944.8	103503	54115	58671.2	89006	81715.2	48706	51415.3	59701.5	838	6269	4905.5	82002	8582	40971.7	624	24849.6	217	8124	1011	64601	9615	1175	744	1023.75	694	1093	19421	7714.67	49462.2	163968	45941.7	1592	16362	28219	13778	22730	30623.9	19793.2	75175.2	51993.2	63390	31984
K01032	3200.33	2435	3889.16	961.12	65504.2	87415	86944.8	103503	54115	58671.2	89006	81715.2	48706	51415.3	59701.5	838	6269	4905.5	81998	8582	40971.7	624	24849.6	217	8124	1011	64597	9615	1175	744	1023.75	705	1093	19421	7697.67	49462.2	163964	45941.7	1592	16362	28185	13786	22730	30591.9	19793.2	75175.2	51993.2	63390	31984
K01034	1101.5	176.65	2516.23	4857.95	5043.94	153.57	632.5	2391.45	315.94	67.6	43.29	135	351.93	198.86	105.21	244	12468.1	1776.2	23	0	446	57276.6	189	25751.8	3295.4	1803.8	249	103.2	554.85	156	34342.6	1203.08	5125.2	1110.57	4826.97	123	1205.8	16190.6	4026.5	18142	2446.15	7227.03	31861.4	1964.6	3423.8	3306.6	1911.5	511.6	2965.28
K01035	1064.5	157.65	2080.23	4742.35	4971.14	113.57	614.5	2375.25	282.14	67	43.29	108	351.93	175.86	103.81	244	12420.5	1722	16	0	446	57254	189	25678	3293	1707	240	61	422.25	81	34250	1195.08	5078	1110.57	4809.17	123	1188	16128.6	3934.5	18096	2390.75	7212.83	31837	1946	3320	3226	1892.5	469	2934.88
K01039	419.84	606.98	3839.45	2505.45	1047	212	725.66	173	603.67	75	129.5	226.33	52	353.67	169.17	0	0	0	30	0	214	0	117.84	0	0	0	117.25	0	0	0	4	3	0	74.79	122.83	111.25	166.98	117.13	3	35	674.67	213.33	36	340	37.58	455.33	1196.9	327.61	704.2
K01040	382.84	598.98	2837.03	2398.45	794	188	568.66	118	497.67	69	101.5	200.33	44	320.67	110.17	0	0	0	30	0	203	0	115.84	0	0	0	117.25	0	0	0	0	0	0	74.79	116.83	101.25	155.98	113.13	3	35	654.67	213.33	33	335	37.58	435.33	1164.9	261.61	688.2
K01042	5973.37	1950.27	15184.8	6057.35	9971.89	1925.74	3040.25	6683.25	4284.06	2682	4617.54	3302.75	1837.18	1868.77	2785.48	925	44776.4	53059	16975.5	1981	4573.5	63609	5072.8	46667	4966	10561	5673.25	61324	89603.8	57471	72615	68260.8	106534	24454.5	24307.5	2711.67	11965.5	44829	56372.5	60823.5	33751.6	28238.7	42981	13345.2	83031.6	17790	37780.2	11827.8	31711
K01045	5	0	82.01	0	145	26	114	34	46	0	13	10	11	30	16	0	0	0	5	0	0	0	0	0	0	0	0	0	0	0	0	0	0	0	7	10	0	21	0	0	165	0	0	32	0	60	135	35	53
K01046	7435.39	2500.18	19430.5	54763.8	3859.93	1686.89	2642.72	2130.29	2638.35	2438.96	1128.11	1207.63	643.5	2055.59	2267.58	7557.84	5422.76	6583.03	3599.9	10017.4	630.96	8521.22	1038.39	22447.7	17697.7	4070.53	5885.49	3744.3	6183.19	3575.62	4978.92	11803.3	2543.48	1765.11	2534.46	1284.78	1741.02	4639.46	3444.5	4969.79	41648.1	3165.97	5615.7	4511.88	5702.66	3543.57	6415.39	2438.92	5546.53
K01048	13412.3	7910.06	27885.9	6980.1	11030.9	4317.67	7337.86	8298.54	8964.49	3072.29	6618.57	5572.71	2231.67	4232.92	4385.36	8777.84	42564.9	70183.5	22744.8	11617.3	8182.9	16821	9840.37	30489.9	20148.7	14354.1	15386.7	115782	164973	108242	73513.6	79484.2	93090.4	42639.1	37724.8	14521.6	21687	55980.9	98551.6	81627.8	57603	44254.3	23503	28693.1	149917	32693.2	91955.6	27003.8	63694.1
K01049	0	0	63	0	0	0	0	0	0	0	0	0	0	0	0	0	0	0	0	0	0	0	0	0	0	0	0	0	0	0	0	0	0	0	0	0	0	0	0	0	0	0	0	0	0	0	0	0	0
K01051	162.53	152.42	2459.09	495.13	578	167.5	368.17	106.5	636	76.5	186.5	208	125	178.17	151.5	0	1.43	0	4.5	0	11	0	13.12	0	0	0	29.5	0	23	0	0	41	35248.2	196.79	554.84	69	128.5	93.59	14.5	81.84	357.33	101.5	43	1572	139	1510.01	1370.48	567.86	3124.61
K01053	9970.23	9865.27	20257.5	23224.4	8696.5	5158.16	7352.83	1708.5	3492.34	615.16	1417.83	2053.66	625.67	3595.5	1075.49	1	0	39	224	16	1018	0	427.45	0	1	0	687	12	52.5	4.5	45.33	166.5	56	1001.79	1293.5	1260.67	1116.84	1407.43	139	957.17	6074.84	2274.16	241.5	5184.83	1172.66	6135.35	6093.8	2931.16	8906.98
K01055	3707.5	2929.83	9779.76	3821.75	68300.8	88187.2	89609.1	104297	55418.7	58934.1	89622.5	82355.2	48875.5	52413.2	60149	838	6273	4886	82031	8596	41326.8	631	24991.2	217	8123	1013	64784.8	9622	1174.5	756.5	1026.75	694	1114	20511.8	8565.17	59693.5	165784	46693.5	1708.5	17218.5	31167.2	17738.5	23213.5	32906.4	20500.2	80735.2	74619.1	68581.9	40727.5
K01056	44233.6	42241.7	98373	75509.2	120492	114829	121717	122100	83984.2	81695.5	105890	117885	60262	76626.6	73955.2	9506.84	53501.7	65522	103671	21389.3	84751.9	71177.5	33107.6	54080.2	30687.7	12450.5	81452.7	76066.7	102523	65147.6	80599.5	73900.5	76300.4	54377.5	38224.3	71789.7	185744	99635.8	65581.6	88343.4	106273	57096.9	72471.6	65851.5	115564	116319	131104	93891.6	97252.4
K01057	25526.3	23797.4	46273	33362.1	91325.4	101761	102395	113503	70931.4	73120.4	100817	103750	56813.6	62118.4	69948.4	9104.84	40485.9	62055.3	102992	20147.3	46825.9	13539.4	32055.8	28181.1	27305.3	10355.3	78152	73610.5	94732.6	60736.6	42985.4	72131.5	33938.9	47171.9	30764.6	67578	178905	79853.5	56725.6	65229.5	84386.9	43303	39120.1	55422	105509	104212	119446	87887.5	80937.6
K01058	17202.8	7550.98	21684.6	5779.84	7401.84	3114.34	3551.35	7037.09	6461.11	2913.52	5606.66	8074.79	2170.42	2723.35	3760.22	8789.67	40396	69841.5	21133.5	11075.3	7823.55	19992	9407.76	17430	31181	10975.6	15060.3	116106	165519	108446	74340.5	76835	93298.8	40080.2	36870.8	4117.82	20365.9	55948.9	98759.3	81509.4	44247.5	40299.8	24293.5	24815.9	149671	26917.8	69858.6	21833.1	54056.6
K01060	1414.5	1082.5	2099.48	1121.27	174.8	52.5	101	51.2	99.8	22.6	38	50	32	94	49.9	0	47.6	54.2	7	0	24.67	22.6	0	73.8	2.4	96.8	31	42.2	155.6	77.5	92.6	8	104.2	315.67	34.47	567.5	422.8	338	147.5	515.5	1217.9	983.7	66.9	280.27	564.8	155.6	631.5	87.6	483.9
K01061	11085.3	13074.2	39976.3	30491.2	144600	179781	182234	210936	115975	119217	180773	166883	99100.8	108382	122723	1688.83	13788.5	10454.7	167270	17229.9	83683.8	6948.91	50441.6	3869.83	28168.7	2275.33	130882	21556.2	6058.32	3617.5	5132.79	3533.64	74081.8	41201.5	18774.5	110052	331025	95907.9	5375.78	36640.8	71031	30777.7	49534.8	72513.6	43983.6	161348	118326	131813	81103.5
K01066	5322.83	4067.01	16365.7	5810.09	72044.6	89229.7	91738.6	106098	57641.6	59578.7	90508	83525.2	49423	54828.8	61504.5	838	6639.03	5183.7	82130	8618	41526.5	1203.6	25208.4	1333.8	8818.4	1265.47	65015	10550.2	2819.6	1741	1925.35	1032	72028.7	21008	9311.11	50764.4	165372	47579.2	2705	18395	36545.5	18783.5	23640.4	35557	22163.6	81882.5	76321.4	69697.4	43197.9
K01067	7	0	356.67	109.33	116	42	78	99	56	38	28	26	13	134	50.67	0	0	0	0	0	7	0	15	0	0	0	41	0	0	0	0	0	0	94	41.5	33	13.33	86	21	57	677	45	37	975.5	101	466.33	225	1503	275
K01068	0	0	0	0	0	0	0	0	0	0	0	0	0	0	0	0	0	0	0	0	0	0	0	0	0	0	0	0	0	0	0	0	0	0	0	0	0	0	0	0	0	3	0	0	0	0	0	0	0
K01069	22002.5	18807.9	51687.7	36808	83033.6	93691.5	96869.9	113289	63049.9	62520.3	95968.9	91507.7	52205.3	56834.8	64366.5	9337.84	52676.3	63779.8	103178	20148.3	47886.9	70808.4	32508.3	53853.1	30591.3	12014.2	78439.7	73686	95194.6	60728.6	77351.7	73377.2	74114.1	48313.5	35865.9	73091.9	181182	96315.5	60773.2	83258.2	86372.8	52874.7	71040.7	57114.7	108874	109947	144070	89180	86091.1
K01070	18573.6	14847	35021.8	31468	75599.4	91629	94274.4	109440	61885.5	61674.9	95304.1	90332.5	50962.2	55641.3	63759	9076.84	40521.3	62069.8	102729	20117.3	45982.6	13796.4	30772.4	28245.1	27336.3	10287.3	76173.5	73627.5	94704.6	60651.1	43054.7	72291.2	69030.1	43266.7	29847.1	62323.6	177532	79090.4	56542.6	63335.8	77947.8	40290.1	38571.1	50143.2	104107	101952	117130	83340.1	73648.2
K01071	53.33	145.83	778.93	4684.27	82	22	73.5	55.5	45	12.5	28	22.5	51	55.5	28	0	1.5	6	4.5	0	123.67	0	16	0	0	0	31.5	9	58	0	96.5	11	304	2867.57	18	4.5	14.67	18.67	4.5	16.5	148	30	24	51.25	37.86	62	21.4	53	54.5
K01073	57	45	153.84	551.54	10	3	0	0	0	0	0	0	0	0.83	0	0	0	0	0	0	0	0	2.8	0	1	0	0	0	0	0	0	0	0	2.5	4	0	0	2.2	4	0	0	0	0	0	0	0	4	13	5.5
K01075	609.54	428.92	5223.95	21304.7	1000	306.67	706.5	370	472.83	92.5	173.5	225.5	54	447	134.5	0	0	0	12	0	42	0	44.88	0	1	0	90.75	9	21	14.5	48	8	0	264	184.64	602.92	560.41	450.2	97	488.5	1947	1025	97.5	641.5	578.75	719.67	1880.43	410.04	1273.2
K01077	16370.3	16573.2	35611.9	32266.7	9742.16	4589.04	6696.63	3510.96	5354.37	1825.92	2373.8	10033.6	1575.01	4390.77	2406.11	24.66	6387.12	2220.04	10679.6	632.64	1689.34	13596.2	722.11	23300.7	24692.7	4016.96	1133.49	6835	10951.7	6357.5	8348.99	11601.5	39424.7	3862.31	4386.73	1645.98	2809.17	8747.42	6203.68	8881.74	44215.6	5916.16	9248.15	11047.6	10484.9	10129.8	17033.7	7672.02	9956.83
K01078	12	28	1998.8	684	509	158	290.5	329	312.5	123.75	139.5	217.25	87.5	434.83	240	0	0	0	0	0	70	0	39.25	0	0	0	10.25	0	0	6	30	0	7	47	125	134.75	124.25	49.5	0	39	127	79.66	10	390	19.25	282.5	411	168.5	740.34
K01079	21176.5	15951.2	44288.8	34499.1	84460	97012.5	102358	111166	65180.1	62406.9	96820.3	92682.2	51613.4	59689.3	64789	9076.84	40533.8	62062.8	102734	20119.3	46102.9	13799.4	30796.6	28245.1	27336.3	10314	76033.7	73629.5	94726.6	60661.6	43198.2	72303.2	69047.1	49275.3	30276.3	63596.7	178252	79627.7	56628.1	64095.8	80926.9	41817.7	38707.2	51583.4	104970	103857	119806	84967.3	76196.1
K01081	31150.8	18416.6	33852.1	40110.8	86532.9	97201.9	99587.9	114049	68825.9	63796.6	97498	96376.9	52327	59757.2	66134.1	9640.84	52063.9	75456.8	106941	20905.3	49353.8	18980.4	34984.4	45913.1	28426.3	18298.3	82556.2	126366	167643	109877	75722.8	87560	59743.9	65953.8	47553.6	65119	186023	103425	100932	99820.1	117636	60057.3	47575.6	61456.3	171651	110776	145473	90770.8	104382
K01082	25562.6	20287.9	50766.7	40742.1	27033.7	12009	17253	13095.7	19447.4	8286.44	10296.1	20750	4614.84	14555.1	9103.51	8777.84	46375.3	70842.3	27355.7	12194.1	9219.24	18912.6	10306.8	46746.1	20993.3	17318.3	16806.7	117725	168028	110083	75572.4	88621.6	94289.8	45374.3	39715.8	18722.4	26992.8	59632.7	100625	85472.9	108413	49656.1	26187.3	35193.1	154575	40898.8	103368	32180.4	71583.6
K01083	7098.66	4211.94	11665.9	1979.4	2471.88	1509.96	1748.05	543.5	2025.8	307.95	742.46	872.25	359.67	1263.67	436.95	0	0	0	17	2	35.88	0	72.75	0	1	0	166.5	0	2	0	11.5	37.5	14	284.67	313.25	300.63	285.04	506.06	24.12	263.5	2037.45	378.75	116.5	1836.37	326.5	2167.62	4597.7	1004.94	1168.8
K01085	85.2	280.85	427.21	858.31	0	0	0	0	0	0	0	0	0	5.5	0	0	1.43	0	0	0	11	0	0	0	0	0	0	9	14	12	0	0	35191.2	2122	0	0	0	10	14	0	0	1.2	9	0	23	0	0	0	4
K01086	2	0	179	0	0	0	0	0	0	0	0	3	0	0	0	0	0	0	0	0	10	0	0	0	0	0	0	0	0	0	0	0	0	0	0	0	0	0	0	0	0	0	0	0	0	0	29	0	0
K01087	5113.45	3635.93	13678.2	6147.35	69042	88092	88811.7	104390	55904.5	59013.1	89597	82478.8	49129.5	52444.5	60609	838	6285.43	4905.5	81988	8586	40943.3	631	24822.3	217	8123	1029.67	64547.5	9615	1182	755.5	1047	731	36287.2	19771	7997.34	59825.5	165467	46357	1663.5	16910	30960.3	14801.3	23141.5	32147.3	20463.2	76573	54557.8	64356.5	34551
K01089	12922.6	9468.93	15562.5	5686.51	19445	8718.07	12377.7	8039.64	14007	7455.36	7940.77	14379.7	3267.17	12104.9	5742.96	8251.84	34240.3	57163.8	20692.3	11616.3	5025.4	13157.4	5932.37	28028.1	19212.3	9270.32	12532.2	64000.5	93515.1	59901.1	41970.1	71601	67962.1	23447.4	22502.7	4520.57	12273.2	33324	54907.1	47483.1	54199.8	24791.2	15899.5	20611.8	84541.1	22483.4	44762.1	17321.2	38961.7
K01090	21438.2	23096.3	53714.5	46442.1	87278.4	97655.3	102890	112475	66554.7	61501.8	96841.6	96881.3	52982.9	59589.2	65368.7	1530.83	40253	57023.4	99783.5	10591	45731.6	12770.8	30074.6	24729.9	21719.1	10440.5	71004.9	73180	94135.2	60302	42633.3	69672	33864.9	47810.1	29430.8	54055.6	176927	78606.2	56372.2	63247.7	74082.7	38601.1	37955.9	49680.7	104508	96211.7	95907.6	80903.9	67539.1
K01091	64288.6	57782.8	143185	127423	238526	285105	295130	327065	185212	184576	280372	270572	152435	172028	188828	11454.8	66088.1	87378.8	276572	39152	170416	21491.4	86991.5	48524.4	46103.3	20750.7	213193	149806	180181	117407	82761	89870.9	99788.4	112949	67085.4	188002	522139	202561	110964	140124	198652	104539	96321.7	139965	222131	292362	335451	241223	199067
K01092	38222.2	38487.3	124040	97821.6	118229	114340	125164	120861	84765.3	80501.4	106579	115343	60014.7	76580.8	75167.5	9249.84	41344.2	63851.5	103748	21334.3	84739.9	13930.5	33053.5	28402.2	27394.7	10760.2	80645	76054.7	102195	65140.6	46466.8	74253.3	71232.4	56095.3	34425.6	83921.7	188491	85445.5	62014.1	72218.2	118529	58624.8	41402.6	67132.3	114575	124064	174994	103379	108434
K01093	54.2	74.6	1492.67	214.38	0	0	0	0	0	0	0	0	0	5.5	0	0	0	0	0	0	11	0	0	0	0	0	0	0	0	0	0	35	0	30	164	0	10	0	0	0	148	15	0	472	30	168	170	0	886
K01095	19708.4	15175.8	37400	29941.7	82398.3	93565.4	96361.9	113174	62627.8	64621.6	95840.1	91484.2	52224.3	56581.2	64335.6	9337.84	52688.9	63784.8	103123	20149.3	47788.2	71050.4	32444.4	53927.1	30629.3	11998.3	78026	73718.5	95214.6	60758.1	77400.7	73423.2	74155.1	47677.2	34888.6	64334.8	182758	96143.1	60874.6	83082.8	87218.1	51147.1	70754.1	53761.5	108566	105575	120627	84522.3	78345.8
K01096	3207.09	623.96	4381.19	2855.35	5090	1892.38	2870.1	4535.96	4624.47	2444.49	4731.49	3267.13	1495	1611.54	2824.18	8238.84	33989.3	57145.3	20631.3	11508.3	4677.77	13157.4	5692.34	28028.1	19212.3	9264.32	10849	63965	93441.1	59855.1	41762.7	69990.2	67904.1	24220.3	20870.8	2710.19	11600.4	31607.4	54782	46311.9	36646.3	22863.6	15227.5	13727.9	83422.4	15549.2	36973.7	11648.4	30759.2
K01101	2058.66	2874.23	3427.37	5513.19	920.8	161	431	159.7	367.3	58.6	145	187	94.5	173.5	184.9	0	176.1	187.2	16	0	112.67	91.6	23	84.8	2.4	353.71	40	55.2	194.6	80	305.1	8	357.2	2879.21	47.8	125.5	92.8	129.67	102	106	475.9	89.2	98.4	50.4	191.63	216.1	188.4	158.1	115.4
K01104	51276.1	46984.6	93141.3	114742	117332	111188	121148	120497	80419.5	74285.3	102183	109750	54896.5	74888.2	69859.2	9508.67	57877.2	66805.1	106499	21880.3	84683.9	78111.8	33155.5	71938.9	42068.2	16527.9	80729.4	78524.4	106657	67363.1	84471	81318.8	78611.4	54976.9	39186.2	66546.5	182136	101952	67475.9	89523.3	119893	54813.5	76197.9	65457.7	117988	117032	135573	94469	91483
K01113	26787.8	16690.1	41168.8	8575.36	82883.4	98563.4	99623.7	107698	63504.2	64029.4	92598.1	93227	50376.2	62775.7	62757.5	850.83	7774.67	5517.67	85051.4	8617.88	41636.9	6317.91	25209.9	3652.83	20046.7	1283	65150.4	11949.2	4998.32	2894.5	4055.04	4338.64	2630.29	21712	10164.7	51403.7	165358	49666	3788.66	19990.3	49197.1	16581.7	26747.2	37194.8	24173.5	81945.5	63318	68768.5	39939.3
K01114	3753.25	2810.34	9120.84	1433.25	66183.8	87598.3	87314.7	103878	54515.7	58968.2	89185	81981.2	49036	51938.2	59916.5	838	6637.5	5011	82010	8582	40790	624	24801.7	217	8123	1035	64484	9856	1477.25	961	1141	874.75	1145	19475.6	7740.67	49567.3	163985	45991.4	1762.5	16449	28037.1	13788.6	22763	30778.9	20058.2	75305.5	51748.1	63525	31560.2
K01115	0	27	192.5	78.5	158	63	213	95	97	26	54	54	0	137	51	0	0	0	0	0	0	0	0	0	0	0	0	0	0	0	0	0	0	0	101	54.5	14	0	11	14	123	38	15	118	31	152	186	79	336
K01117	0	0	48	37	0	0	0	0	0	0	0	0	0	0	0	0	0	0	0	0	0	0	0	0	0	0	0	0	0	0	0	0	0	3.67	0	0	0	0	0	0	35	0	0	170	0	0	0	0	0
K01118	13165.8	7732.85	30209.3	9331.84	71006.5	89988.2	91294.3	105930	57447.8	59843.6	90792.7	87230	49685.5	54853.3	61485.8	849.83	11705.1	6390.27	87258.9	9151.88	41642	8332.21	25348.1	19260.5	20247.9	5075.14	65256.2	13124.3	6979.12	4103.5	5818.93	10074.9	38963.1	24279.5	10730.2	60029.4	166556	50981.8	4935.66	21345.9	62902.7	19433.1	28376.5	35536	25609.9	84765.2	82690.2	70803.3	43972.2
K01119	6675.97	4242.56	14147.4	10850.2	10429.8	3671.88	7757.6	6774.46	8547.47	3077.74	9080.49	5821.38	2604.5	3745.54	5271.68	8380.84	55346.3	81696.3	32276.3	13110.3	5467.77	15509.4	6494.03	45798.1	19757.3	12983.2	12111	72106	107744	67698.6	47639.7	121050	73291.1	33971.1	25087.1	14262.2	15896.3	37696.5	62514.5	54649.4	69867.5	30740	18755	19425.8	96379.3	27938	65385.1	19947.3	44433.7
K01120	2526.23	528.36	2622.08	1152.33	2860	1288.88	1256.69	3281.46	2921.97	1791.45	4116.15	2613.13	1209	880.87	1939	8227.01	29579.2	55973.2	15388.4	10954.4	4042.82	5595.46	5321.07	9231.31	7097.62	5755.99	10413.1	60632.8	88127.8	56781.6	37637.3	62304.5	30556.6	20719.6	19051.4	2145.19	10377.6	27812.7	51838.8	42072.2	13247.2	20457.2	10296.3	11117.1	78704.5	13879.6	34302.3	10334.4	27535.5
K01121	0	17.4	45.75	25.7	0	0	0	0	0	0	0	0	0	0	0	0	0	0	0	0	0	0	0	0	0	0	0	0	0	0	0	0	0	0	0	0	0	0	0	0	0	0	0	0	0	0	0	0	0
K01126	53820.7	42129	112223	180254	114716	106317	117904	123463	84107.9	70993.1	103115	111278	56351.8	73292	71328.3	17605.7	67316.6	85366.3	111794	31603.5	89467.7	83672.5	38341.1	79067.7	49350.8	21823.2	92150.7	131901	180514	117167	117464	92461.3	139453	70860.9	56312.4	69112.9	191879	127243	112419	126650	145401	72689.3	85492	80265.3	186190	125647	147153	96719	120009
K01127	0	0	0	0	0	0	0	0	0	0	0	0	0	0	0	0	0	0	0	0	0	0	0	0	0	0	0	0	0	4	0	0	0	0	0	0	0	0	0	0	0	0	0	0	0	0	0	0	0
K01129	40994.4	40801.2	78788.2	38167.2	109908	111963	118360	117845	80460.1	79228.3	104837	113182	58621.2	74768.7	72528.9	9262.84	40657.3	63563.8	103512	21352.3	83689.9	13829.4	32693	28303.1	27392.3	10379.3	80261.5	75903	101793	64932.6	45952.9	71102	70828.1	49772.2	33122.6	70560.4	183646	82674	61350.7	69182.5	90781	48209.5	40286.7	62593.7	111192	112436	128826	92072.9	92466.3
K01130	46800.1	50513.7	46360.5	8017.25	77584.5	50796.6	67139.8	19276	33499.5	9028.58	29856.5	26281.6	8997.5	34019.4	16906.8	8305.33	112704	196488	69421.4	16831.4	5106.26	29806.1	5454.54	44845.6	53770.3	7526.98	11806.9	49612.1	92124.6	47129.6	39247.3	284627	30614.3	24568.1	23562.8	11545.9	16987.2	36281.9	46582	49494.1	102359	27622.2	25237.8	29116.3	78033.4	51968.4	55206.9	31903.9	40673.5
K01132	3894	4714	905.5	196	4941	4147	4701	900	1314	348	724	1146	237	2448	405	0	0	0	5	0	0	0	0	0	0	0	18	0	5	2	10	0	0	191	166	296	73	99	8	62	975	229	28	308	221	1119	1321	859	554
K01133	6071.34	5933.5	5962.85	22276.2	7570	4878	7130	2107.5	2536	646.83	1304	1719	469	3416.83	1126	0	3140	543	2239	536	275.5	1626	285.84	15291	155	3257	407.25	983	1556.5	938	1190	5767	741	1739.29	1456	10158.8	1667.15	1609.63	955	1513	20664	4017.5	1863.5	3591.5	2028	7321	23755.1	9097.36	8585
K01134	8372.16	9657.17	8678.51	552.66	10601.5	8430.5	9755.17	2001	2731.17	702.5	1498	2413.5	516.5	4946.67	825.5	0	0	0	10	0	72	0	1.33	0	0	0	37.5	0	57	4	21.5	0	0	393.5	412	597.5	148.5	270	32	121	2174.5	611	58.5	648.5	455.5	2262.5	2672.5	2083.5	1208
K01135	148	27	630	0	43	5	20	15	5	0	3	10	3	0	0	0	0	0	0	0	8	0	0	0	0	0	0	0	4	0	0	0	0	80	10	13	0	55	21	0	41	41	9	842	63	345	41	1439	98
K01136	4246	4802.5	3933	250	5282	4207	4920	994	1398	358.5	773	1224	265	2494.5	432	0	0	0	5	0	24	0	0	0	0	0	23.5	0	25	2	10	0	0	362.5	228	336	84.5	245	58	71	1150	328.5	48.5	2043	359	1915.5	1446	3834	915
K01137	3361.5	761.5	3053	1131	3071	1343	1334	3746	2967	307.5	4184	2627	1238	949	2221	681	32248	51214	16946	1981	3927	6286	4841	20974	1673	8628	5264.5	61241	89076.5	57355	38271	67049	30973	21016	19383	2333	10504.5	28387	52356	42610	30702	20893.5	11066.5	11897	79555	14242.5	34494	12102	27850.5
K01138	35061.5	32354.9	18601	4943.16	42809	28335.5	32758.7	15637.5	15581	4518.95	15843.6	13608.5	4841	17344.4	7837.83	9294.01	91834.2	132785	41737.4	14003.4	9087.82	69861.5	10961.1	58362.3	12452.6	16453	16877.6	128813	189961	120882	114735	174059	70854.6	47170.1	46857.8	7296.52	24562.4	77024.2	114815	109355	56590.9	52904	55068.8	29958.2	173568	43839.1	83947.5	33559.4	65479
K01139	6813.09	4729.96	16156.7	8949.56	13548.5	3054.74	6750.94	7841.59	6898.16	2789.48	5734.36	4387.21	2215.1	3463.78	3729.29	8499.84	46082.3	58641.3	18704.9	11501.4	5871.35	69862.1	7366.01	52656.1	21814.3	10936.3	12759	63168.1	92558.1	59120.1	75519.8	72452.1	72533.5	26899.2	26489.2	13283.1	14784.4	48578.9	58125.1	64831.5	49389.9	34238.8	47159.5	20554	86656.9	26543.1	64455.8	19426.9	41982.6
K01141	14116.9	9175.4	22947.5	25113.1	72510	91623.7	91458.9	108626	60322.5	61347.1	94715.9	89783.5	50729.3	54684.3	63234	9076.84	40506.3	62043.3	102601	20090.3	45518.4	13781.4	30542.5	28245.1	27335.3	10275.3	75467	73610.5	94677.1	60641.1	43070.9	72216.2	69004.1	44203.2	28888.6	52726.3	176049	78449.8	56486.6	62965.8	75070.8	37124.4	38149.7	47387	103928	94266.9	94212.4	78222.7	63884.9
K01142	57592.9	51365.4	117707	80485	190468	205789	212930	227935	140348	141493	196331	205395	110341	130333	134654	10362.8	59716.3	70342.8	186112	30004.3	127193	71783.4	59648.9	54209.1	38808.3	13348.3	147771	85679.5	103640	65856.6	81704.4	74637.8	77381.1	76113.1	47255.3	131979	354692	146899	67182.1	105560	140204	75117.2	95618.7	99882.6	136473	199616	207160	162961	142079
K01143	0	0	0	0	0	0	0	0	0	0	0	0	0	0	0	0	1.43	0	0	0	0	0	5	0	0	0	0	0	0	0	0	0	0	0	0	0	0	0	0	0	0	0	0	4	0	0	28.71	0	0
K01144	8262.32	5604.92	9012.14	2130.5	13027.2	5303	9320.5	3136.5	7886.5	4756.33	2734.5	10497.5	1446.5	8868.5	2243	13	7	6.5	62.5	110	417	7	217.5	0	0	8	1467	12	5.5	16.5	87.33	38.33	40	2606	2061.17	11329	2225	1536.17	188.5	1708.5	8967.5	7390.83	904	4755.5	1291	10221.2	43658.2	11173	16904.8
K01146	9768.76	4772.81	16389.7	2539.56	5442.81	2667.17	3309.19	4693.84	4887.02	2516.86	4966.07	3438.71	1533.17	2187.42	3262.46	8238.84	34237.3	57157.3	20635.8	11508.3	4696.4	13157.4	5699.16	28028.1	19212.3	9264.32	10911.2	63995.5	93508.1	59897.1	41910.4	71537.2	67917.1	22324.7	21028.7	2994.07	11748.2	31995.6	54852.1	46433.3	46330.1	23180.6	15304	16426	83696.9	17557.1	39231.1	13967.5	31331.1
K01147	13585.8	5276.79	23106.2	27157.9	71082	90139.4	90275.4	108031	59401.1	61196.4	94080	89012.4	50562	53516.5	63036.8	9076.84	40167.3	61812.3	100280	20063.4	45143.9	13217.1	30449.6	27195.1	26643.3	10228.3	75608	72684.6	93204.6	59752.6	42126.8	71945.1	68549.5	43805.3	28414.4	52515.7	175777	77247.9	55607	61920.2	71001.1	36307.2	37505.5	45067.5	102280	92011.6	89856.2	75388.3	62907.8
K01150	5965.26	4192.81	9944.6	3733.56	6806.01	2575.84	3446.52	7015.84	6680.19	2552.86	5435.57	4163.71	1882.17	2403.09	3730.46	8777.84	42280.3	69919.3	22583.8	11607.3	7820.4	16722.4	9638.72	30405.1	20146.3	13990.3	14927.5	115481	164501	107940	73183.4	79236.2	92946.1	38949.9	36462.7	4050.82	19695.3	54544.1	98108.1	80250.3	52855.8	39741.2	22819	23995.8	148488	25362.1	67755.9	19747.2	53365.1
K01151	15046.7	14983.9	44421	51337.8	26595.2	11999	13644.4	10982.4	14739.8	13949.2	10858	17361.9	7687.18	8835.15	9304.06	8492.84	46798.2	59080	18412.9	11497.4	5036.89	70501.2	6046.24	53804.2	22516.7	11436.2	12171.7	64073.8	94141.4	60153.6	76264.4	72751.9	73489.7	24785	26475.2	7672.69	14168.3	49015.8	59032	66084.4	52924.2	32659	47812.2	20281	87891.6	23230.9	42413.6	16821.6	40347.6
K01153	64656	54646.3	93119.3	53758.7	173077	196278	202017	220531	129086	129933	189323	186235	102260	122955	127099	10306	58019.6	69577.9	181700	29835.4	123171	66020.6	55747.6	50431.4	26881	12926.3	142772	83085.5	99419.4	63420.6	78413	71832.8	40162.8	73492.6	43604.5	114132	343043	140382	64297.6	98194.8	116225	62573.2	90645.9	89157.7	129468	185532	178545	152523	117592
K01154	54410.5	47873.8	86226.4	33622.3	177932	200878	202173	222673	134417	136506	193466	197319	107405	125993	131914	10316	57981	69539.7	181732	29837.4	123165	65998	55746	50348.6	26887.6	12897.5	143447	83057.3	99318.8	63433.6	78299.4	71817.8	40451.6	76960.8	43669.2	117699	343505	140861	64207.6	98555.5	116641	62976	90995	90087.3	129319	187519	178358	154759	119968
K01155	294.75	180.9	704.75	491.2	154.25	38.5	70.75	28.25	33	0	18	20	14	23	17	0	0	0	0	2	0	0	1.5	0	0	0	6	0	0	0	2.75	0	0	14	9.5	12.25	48.34	66	6	0	44	6	0	17.25	64.75	56.25	306.5	91.75	49.75
K01156	3433.82	1228.2	2355.07	2315.37	5256.14	217.57	760.5	2392.5	346.14	120	96.29	116	437.93	208.36	109.1	244	12180	1722	28	0	484	57262	193	25678	3293	1717	306	61	434	79	34294.3	1194.5	5091	4121.78	4776.5	122	1349.73	16238.6	3956	18135.5	2497.5	7257	31832	1879	3390	3391	2232	593.5	3154.78
K01158	0	0	442	11	0	0	0	0	0	0	0	0	0	0	0	0	0	0	0	0	0	0	0	0	0	0	0	0	0	0	0	3	0	0	0	0	0	0	0	0	0	0	0	0	0	0	0	0	0
K01159	42125.9	37853.6	95229.4	44874.8	118818	114611	120956	121770	83158.2	81559.4	105662	117596	60040.3	76392.6	73543.4	9506.84	53325.8	65307.3	103646	21385.3	84644.2	71083.4	33091.6	53981.1	30685.3	12090.3	81413.7	76011.5	102324	65064.6	80302.9	73878.8	75943.1	51430.2	38221	71562.7	185671	99507.6	65469.6	88258.6	105344	57027.4	72404.7	65967.6	115328	116275	131606	93683.7	97223
K01160	111.2	129.6	759.05	154	1804	274	886	345	916	152.66	252	331	242	330	430	0	0	0	4	4	0	0	0	0	0	0	9	0	0	3	0	0	0	106	32	241	140	117	12	14	1223	24.33	23	130	174	425	340	341	146.79
K01161	0	0	46	0	0	0	0	0	0	0	0	0	0	0	0	0	0	0	0	0	0	0	0	0	0	0	0	0	0	0	0	0	0	0	0	0	0	0	0	0	0	0	0	0	0	0	0	0	0
K01163	1176	613.9	2529.38	2082.73	6622.39	339.57	1319.25	2651.5	1039.89	197.66	261.04	355.25	560.18	384.61	481.6	244	12420.5	1722	20	9	446	57254	178	25678	3293	1707	261.75	61	422.25	84	34250	1200.08	5083	1219	4787.17	327	1304.58	16203.8	3940.5	18102.5	3508.25	7256.83	31851	1817.25	3437	3532.33	1896.5	711.25	3051
K01166	2582.58	658	6544.81	2929.36	4218.75	1263	2772.25	3666.75	3257.5	479.71	1251	1624	641	1385.5	1288.5	539	11351	13429	6503.89	658.88	3590.71	5198.25	4118.35	17675	1088	8007	4338.75	52759.4	72881	49197.5	32580.1	13660.1	25825.6	20394.5	16978.5	10975	9580.42	24075.2	44367.5	35395.2	26138	20319.1	9305.25	11590.5	66836.2	13987	50484.9	12712.1	31153.4
K01167	3051	2506	2284.32	406.91	65355	87369	86837	103448	54028	58656	89006	81692	48689	51359.7	59651	838	6269	4886	81968	8582	40810	624	24770	217	8123	1011	64457	9615	1174	744	1014	702	1102	19306	7642.17	49444	163905	45832	1585	16336	27783.7	13607	22715	30699.3	19778	75213.3	51659	63349.3	31867.3
K01169	89.7	93.85	224.96	20029.4	0	0	0	0	0	0	0	0	44	5.5	0	0	1.43	0	0	0	0	0	0	0	0	0	0	0	0	0	0	0	35191.2	0	0	2	0	7	0	0	0	0	0	0	0	11	51	0	0
K01170	1522	1650	6366.33	210	13	2	0	2	10	0	0	0	0	0	0	0	11	0	0	0	0	0	0	0	0	18.67	0	0	0	0	15	0	0	3	6	0	27	0	0	0	13	0	0	69	5	32	40	0	35
K01173	6137.16	7342.56	9330.81	23264.9	8255.26	5099.4	5090.4	1996.55	4455.16	1236.41	1461.04	1974.41	841	4331.43	1213.82	24.83	915.67	383.17	764.99	96	584.82	5137.66	411.82	2385.83	11228.7	222.33	1690.08	1378.83	2209.82	1214	2250.75	1678.85	992.67	1480.5	3119.99	853.34	957.85	2720.69	1350.66	3043.17	7416.84	2422.83	3125.17	6746.76	2687.45	6196.11	6083.08	3321.12	11990.2
K01174	3125.75	4143.42	13332.4	29390.1	589.8	169	304.5	141.2	330.8	101.6	130	124	42	278	176.4	0	69.35	127.7	11	0	54	25.1	7	95.05	2.4	201.3	356	46.2	142.6	75	119.1	19.75	47.2	116.28	103.97	113	241.64	127	94	82.25	619.4	138.53	43.4	371.27	128.8	419.6	636	184.6	142.57
K01175	5029.13	3735.89	10813	24502.7	6604.14	2632.51	4151.86	5047.84	5742.36	2638.86	5419.07	7774.38	1992.67	2893.09	3471.63	8238.84	34237.3	57157.3	20641.8	11508.3	4712.73	13157.4	5702.66	28028.1	19212.3	9264.32	10990.7	63995.5	93508.1	59897.1	41986.4	71537.2	67919.1	24661.7	21158.8	3150.07	11894.9	32403.6	54867.6	46542.3	46701.3	23384.7	15379	16604.5	83793.6	18748.4	41505.7	14507.3	31849.5
K01176	9401.65	5010.8	16889	8365.92	13601	5050.1	9806.23	5353.8	9431.35	5809.79	9447.28	6431.76	2943.5	5200.97	6117.49	15436.3	50151.5	88387	31944.3	22348.8	2960.34	26696.6	3827.9	38682.9	57476.9	6161.03	14966.3	24436.4	44306.8	22991.2	22585	124200	85919.4	13948.7	12542.8	4126.22	8397.78	20158.5	22742.3	26852.8	61670.4	14270.7	18881.1	15251.8	37345	18528.2	22597.7	10755.5	24039.1
K01178	1179.24	4393.7	2063.66	771.25	449.01	185.29	353.43	211.38	589.22	172.25	198.41	209.75	87.84	363.55	175.28	0	339	238	2323.39	31.88	417.51	564.25	64.46	1050	692	47	141.75	929.88	1478.5	888.5	738.63	322.12	487.62	415.63	483.63	119.38	289.62	835.75	831.12	967.13	3661.07	625.37	591.25	1532.62	1344	1288.49	2496.25	453.78	1287.86
K01179	32943.2	36602.1	41707	27441.5	44463.3	28707.7	32752.9	11644.4	25514.6	21579.5	14746.1	30076.9	9233.34	23912.4	11766.3	7710.84	25762.4	44376.5	16409.9	11430.4	1541.89	8939.72	1994.06	24636.9	17559.7	5084.79	8253.99	11324.8	20764.2	10874.6	9944.41	61892.4	7377.48	7858.26	7444.58	8029.37	5298.03	10125.9	10713	13168.2	39452.2	8577.84	8406.2	13238.2	18995.8	18422.9	21408.1	14206.7	23434.2
K01180	0	0	29	0	5	0.67	0	0	0	0	0	0	0	0	0	0	0	0	0	0	0	0	0	0	0	0	0	0	0	0	0	0	0	0	0	1.67	0	0	0	0	4.67	0	0	0	0	1.67	0	0	0
K01181	4281.05	5436.56	6826.81	2667.83	2882.8	1164.82	1858.17	572.7	2908.64	329.6	728.16	977.16	413.84	1265.01	560.22	1	58.6	54.2	7	7	111	22.6	48.99	73.8	2.4	111.8	217	42.2	138.6	75	119.26	51	47.2	307	552.96	309.5	267.14	275	107	295	2292.89	391.86	99.9	1978.6	390.96	1761.28	2534.06	1306.09	3301.69
K01182	1345.66	513.5	4754.29	2040.59	1224.8	792	930.5	852.5	1035	186	3499	1722	803.5	675	1413	142	21232	38036	12821	1370	907	1669	894.5	3457	663	813.91	1108	8871	16619	8457	6077	53829.3	5286	3906.28	3499.17	1026.5	2429.33	5055	8262	7897	7452	3769.73	2427	2402.75	13365.4	5372.5	6421.65	3029.75	5750.34
K01183	9306.9	4190.4	14828.1	5228.14	13446.7	5322.05	8285.11	11278.5	12791.9	4137.42	13336.9	8612.88	4091	5183.58	7922.98	9085.5	91979.2	133939	50789.4	15612.4	9364.29	33366.4	11844.1	86271.8	43388.6	25140	17801.3	136124	201316	127502	90697.8	195786	106128	48078.7	46010.4	7181.96	26430.6	70024.1	117301	101288	112241	50490.8	36347.1	33797.6	179954	40322.4	85864.4	27582.4	69016.9
K01184	0	0	164.51	132	0	0	0	0	0	0	0	0	0	0.83	0	0	0	0	0	0	0	0	0	0	0	0	0	0	0	0	0	0	0	24	0	0	0	0	0	0	0	0	0	0	0	0	9.57	0	0
K01185	6465.57	3549.28	5653.37	4943.17	69080.6	88508.4	88017.9	108414	58353.6	59257.5	90416.3	83719.3	49711.4	52406.9	61000.3	1916	22711.7	30668	85992	8760	46956.6	7754	32619.6	4971	9989	10535	72507.6	113319	144062	97469	63945	16621	188451	53163.5	38716.8	51796	179816	91216.8	88695	84479	42009.4	47058.3	37826.5	48628.8	150303	92057.5	108693	78204.1	75352.7
K01186	8134.32	9973.42	5570.68	1910	10706.5	8420	9882.5	1955	3159.17	744.5	1564.5	2518	541.5	5040.5	929.5	0	117	86	62	0	21.84	0	25	0	0	27.67	74	241	329	213	143	191	77	643.34	432.67	645	156.5	287	203	259.5	2198.67	682.5	97.5	744.17	720.5	2455.5	2905.5	1942.5	1194.75
K01187	15257.9	14357.6	43639.7	57054.7	26822.5	9656.97	18996	9088.72	18138.1	9052.85	6125.65	11778.9	3291.34	14334	5658.58	8110.84	13547.5	19736.8	10265.7	10306.1	4945.41	12943.1	5323.24	25871.4	19358.3	8983.64	11900	56417.4	78781.6	52617.6	37268.2	17112.4	63569.8	21800.8	21483.8	5439.12	11772.5	30753.6	47896.2	42457.8	51327.2	27182.7	14830.8	26167.8	74538.9	26103.9	67374.6	19596.7	51403.4
K01188	58	96	442	65	255.5	96.5	122.5	17	60.5	5	22	20.5	12.5	26.5	15.5	0	0	0	0	0	0	0	0	0	0	0	0	0	0	0	1.5	0	0	0	5	5.5	0	0	0	0	132.5	7.5	0	5.5	6.5	22	16.5	41.5	5
K01190	17925.4	13556	22963.9	35705.9	13547.8	4572.66	8830.67	3188	9105.67	1670	2944.16	3730.5	1385.84	6354	2304.59	13	3189.68	572.5	2249.33	648	707.67	1870.5	641.33	15368.2	194	3295.5	2328.5	1025	1613	959	1445.15	5943.74	35999.2	6840.07	2713.75	1352.17	1508.67	2991.33	1006	2498.75	27444.2	2932.68	1908.5	11849.7	2928.33	8865.51	10094.5	10818	12930.9
K01191	2995.06	1953.19	5664.52	1182.33	2002	513.71	1556.36	537.46	1590.31	1735.95	580.15	673.63	270	739.37	512.5	7546.01	478.24	5308.16	660.91	9495.39	251.49	928.46	633.57	3548.31	5579.62	397.99	5379.58	376.77	728.77	355.12	536.32	963.54	638.61	604.79	426.61	847.02	642.9	863.69	407.34	1095.67	2761.7	1533.68	684.3	1943.15	1134.27	1229.76	1902.58	645.69	2095.35
K01192	6348.06	2337.2	8614.43	3601.83	8144.5	4520.88	2889.77	7151.96	6742.97	3842.11	5284.49	7230.63	1931	2817.21	3252.58	8777.84	41837.9	69769.8	20282.9	11565.4	7455.89	16407.1	9587.07	29425.1	19492.3	13971	14860.5	114798	163286	107242	72514.8	77733.4	57384.3	39108.1	36161.9	4291.69	19457.1	54173.9	97484.5	79891.2	42458.8	39981.1	22377.8	22471.5	147932	23916.3	65180.1	18889.9	53594.3
K01193	1738.31	1080.09	4179.08	33642.5	7253.07	663.78	2419.94	2968.16	2495.58	1913.05	640.44	880.63	625.93	1292.73	761.25	7790.01	12824.5	7183.86	706.91	9495.39	828.07	59203.6	966.07	29594.4	9031.02	2284.2	5753.66	664.97	1493.37	650.62	35389.4	2525.29	42263.3	6387.97	5386.25	601.52	1610.03	17289.8	4478.84	19200.4	7405.02	8179.75	32931.4	4230.84	4338.81	4253.53	3774.04	1188.37	4930.68
K01194	2232.3	5010.07	4507.8	925.38	1616.84	456.79	949.26	224.38	832.22	140.03	248.41	320.25	253.84	546.71	238.78	1	2.86	0	4.5	2	40.63	0	14.93	0	0	0	85.75	0.5	0	0	1.75	34	70382.5	224.63	522.8	213.38	272.12	216.28	31.12	208.05	1668.41	315.08	103.67	2866.87	194	1725.08	3359.8	743.41	3112.07
K01195	2095.62	1193.02	3204.12	1950.42	441.5	137.5	289.5	157	216.5	65	84	85.5	21.5	264.5	98.5	0	39.75	25.5	0	0	15	251.5	32.5	77.25	39	13.5	17	44	56	33	86	114.75	21	39	87.17	71.5	70	128	31	109.25	914.5	122.5	119	147.17	76.5	172.5	405	165.5	527
K01197	53	153	821.67	100	0	0	0	0	0	0	0	0	0	0	0	0	0	0	0	0	0	0	0	0	0	0	0	0	0	0	0	12	0	18	82	0	0	0	0	0	74	0	0	236	0	84	117	0	443
K01198	774.09	2541.76	4203.61	1979.16	996.3	281.99	487.66	128.95	632.97	90.1	169.33	235.66	142.17	329.5	123.77	0	50.46	78.2	11.5	0	11	22.6	13	73.8	2.4	156.8	48.5	42.2	178.6	77.5	94.1	97	161.2	339.5	381.46	596.5	554.14	415	151	535.5	1621.4	978.36	72.9	1836.43	678.79	840.94	1406.23	476.43	2477.94
K01200	1910.82	682.28	3675.78	5616.04	2025	667.5	629	2509.5	2492	255.88	768	1063	461.5	569	612.5	539	8211	12910	4309.89	120.88	3419.05	3572.25	3922	2384	933	4812.73	4057	51776.4	71323.5	48261.5	31515.4	7916.12	25167.6	25391.3	15889.2	1152	8039.5	22804.5	43471.5	34043.9	7400.67	16807.1	7580.75	10271	65206.8	9265.25	29653.7	7748.95	24128.3
K01201	928.16	674.25	5466.25	1154	2603	890.5	1400	360	1935.5	303.5	486.5	792	335.5	974.5	424	0	0	0	0	9	0	0	21.5	0	0	0	187.5	0	0	0	22.66	43.5	24	426	976.67	260	145	244.99	23.5	248.01	1298.34	318.66	80.5	2681.84	220.5	1885.68	2384.01	1222.5	4954.64
K01205	43	36	1022.58	399	32	0	0	6	0	0	0	0	0	0	0	0	0	0	0	0	0	0	0	0	0	0	0	0	0	0	0	0	0	18	0	0	10	14	0	3	0	0	0	0	0	7	0	9	0
K01206	10618.3	7116.1	22305.5	4535.16	10077.8	2544.5	5618.5	1626.5	6039.17	925	1676.5	2419.5	982.5	3492	1270.5	3	0	0	0	30	43.67	0	31	0	0	6	599	0	77.5	0	68	74.99	177	1391.17	963.35	793.5	452	1353	184	656	6210.17	835.99	247.5	9862.84	1207	5862.51	3988	12129	6231.99
K01207	24095.9	21194	59655.6	39483.1	91874.3	100578	106368	113556	68489.6	64799.1	98042.8	97628.5	53044.4	61963	66108.4	9239.84	41438.2	63850	103548	21258.3	83636.2	13992.5	32518	28396.2	27385.7	10832.5	78242.2	75988.7	102037	64989.1	46227.8	72701.7	70825.4	47757.5	31463.7	64970.7	179257	81414.5	61138.1	67127.5	88120.9	44148.9	39400.6	54826.4	110250	105924	122942	86670.7	81274.9
K01208	1.5	0	505.67	57.33	0	0	0	0	0	0	4	6	0	0	0	0	0	0	0	0	45	0	0	0	0	0	0	0	0	0	0	0	0	7	27	30	51.67	21	0	5	0	0	0	186	0	184	89	46	295
K01209	7401.8	3746.08	9203.52	2310.73	2085.3	531.33	1174.17	381.7	1867.3	267.1	505.5	664.83	270.5	829.84	398.73	0	47.6	78.2	16	7	23.5	22.6	36.66	73.8	2.4	157.71	249	42.2	203.6	77.5	99.59	147.33	242.2	455	872.81	733.5	688.47	546.83	158.5	729.17	2337.56	1240.86	147.9	2957.49	840.63	1804.28	2553.57	871.26	4973.71
K01210	15.33	28.67	610	158	167	91.5	163.67	58	464	57	126.5	142.5	64	223.17	74	0	0	0	0	0	0	0	11.83	0	0	0	13	0	0	0	0	8	0	18	30.5	37.5	35.5	24.5	0	16.5	95.83	36	18	119.5	39.5	178.5	311	94	217
K01212	4036.82	2101.12	1370.29	422.75	418	55	186	45	414	73	80	139	35	194	52	0	0	0	0	0	0	0	6	0	0	0	30	0	0	0	2.33	0	0	0	34.34	25	33	6	0	40	114	6.5	0	187.67	11	144	224	120	148
K01214	12	49	813	0	55	11	44	12	27	5	6	0	0	23	5	0	0	0	0	5	7	0	8	0	0	0	35	0	13	5	0	0	5	159	30	331	393	296	128	661	1799	1095	168	1176	471	73	859	192	459
K01215	918.33	351.83	652.12	3816.37	1129	778	852	751	906	144	3498	1696.5	801	483	1316	142	20941	37829	12768.5	1370	771.67	1102	790	3306	585	608	1030	8547	16241	8177	5792.5	53458	5408	3745.07	3295	973	2363	4677.67	8039	7564.5	5900	3463	2145	1965.25	12987.7	5275	5894.4	2920	4782
K01216	13	0	40	66	0	0	0	0	0	0	0	0	0	0	0	0	0	0	0	0	0	0	0	0	0	0	0	0	0	0	0	0	0	0	9	0	13	0	0	0	0	4	0	17	0	0	57	0	9
K01217	0	0	0	0	0	0	0	0	0	0	0	0	0	0	0	0	0	0	0	0	11	0	0	0	0	0	0	0	0	0	0	0	0	0	0	0	0	0	0	0	0	0	0	0	0	0	0	0	0
K01218	1451.82	516.18	2005.06	943	765	254.5	610.18	247.5	1579	208.5	356.5	438.5	217	507.68	319.5	0	0	0	0	0	55	0	36.82	0	0	0	73.5	0	0	0	0	30	24	102.5	186.5	146	134.5	98	2.5	84.5	690.32	169	54	632.5	148	693.84	863.9	383	1162.16
K01219	125.14	110.11	738.8	23.25	44.5	5	41.36	19	14	0	11	10	3	21.36	0	0	0	0	0	0	8	0	10.64	0	0	0	0	0	4	0	0	0	0	0	5	0	0	8	0	0	45.64	29.5	0	3	0	0	0	45	7
K01220	106.33	277.83	111.45	3337.57	0	0	0	0	0	0	25	7.5	0	0	0	0	0	14	4.5	0	3.67	0	0	7	0	8.91	0	0	23	0	95.5	11	57	2840.67	0	0	11	0	0	1.5	1	9	4	75.8	2.86	0	33	0	0
K01222	886.93	409.63	4738.28	1691.96	2359.8	623.38	1624.1	1188.16	1695.27	2091.71	646.49	707.63	297	575.54	857.48	7557.84	4684.94	6397.53	3620.9	10017.4	418.89	7699.72	935.41	21298.9	16965.7	4041.03	5685.99	3018.8	4905.19	2788.62	4159.42	8471.73	37611.7	1350.19	1872.25	555.19	1237.86	3584.61	2717.5	3976.16	20418.3	2332.67	4986.2	2799.05	4462.77	2141.86	2662.07	1331.54	3644.45
K01223	3472.65	1561.49	8741.99	50141.6	8635.34	1529.95	3254.1	4507.56	3103.01	2393.91	4377.78	2543.63	1447.43	1705.4	2869.71	7943.84	38202.2	46109.9	16398.9	11387.4	1755.56	67350.9	2040.74	50802	21043.5	6564.27	7058.99	11756.2	22220.4	11192.6	45372.6	65023.6	155253	14536.3	9978.18	1979.19	5581.79	25107.9	14835.5	30158.7	41100.2	13430.1	39513	6868.65	21135.1	11306.7	11449.3	4954.74	11810.4
K01224	182	242.2	1845.92	650.98	892.8	329	640	210.7	1531.3	209.1	393.5	456.5	229.5	412.5	270.4	0	47.6	54.2	11.5	0	22	22.6	31.5	73.8	2.4	96.8	58.5	42.2	155.6	75	94.1	45	116.2	92.5	126.3	133.5	129.3	107	92.5	102.5	497.9	124.7	73.4	411.6	236.8	562.6	733	331.6	752.4
K01226	2069.11	576.52	5884.24	30449.4	7212.74	725.74	2215.74	3463.7	1951.77	605.26	666.63	732.5	627.43	741.53	899.91	255.83	16303	2771.87	2951.49	522	791.07	64276.8	549.92	43512.9	14718.1	5347.54	649.16	2506.03	4418.42	2327	37837.6	8598.27	42242.1	4960.21	6315.14	622.92	2312.21	19295.5	6136.66	21507.2	23091.8	9211.89	36251.9	4311.1	6964.83	4711.6	4017.79	1583.85	5669.07
K01227	87.66	67.33	153.78	570.56	5.8	2	0	2.2	1.8	0.6	0	0	0	0	1.4	0	47.6	54.2	7	0	3.67	22.6	0	73.8	2.4	97.71	9	42.2	132.6	75	92.6	8	47.2	55.67	17.8	0	3.8	14	92	46	19.4	23.2	23.4	6.15	84.8	8.6	0	8.6	6.4
K01230	0	0	16	0	0	0	0	0	0	0	0	0	0	0	0	0	0	0	0	0	0	0	0	0	0	0	0	0	0	0	0	0	0	0	0	0	8	4	3	0	0	0	5	149	0	16	12	0	504
K01232	1184.2	329.6	564.3	1289.04	4795.94	60.57	417.08	2313	141.14	43	50.29	54.5	316.43	41.36	45.85	244	12288.9	1832	72.5	0	446.58	57254	203	25678	3293	1791	287.58	302	797	288	34373	1381	5326	1179.57	4808	84	1222	16187.5	4111	18214	2379.42	7292.65	31855	1739.53	3587.3	3172	1706.56	435.08	2904
K01233	0	0	181.51	40	0	0	0	0	0	0	0	0	0	0	0	0	0	0	0	0	0	0	0	0	0	0	0	0	0	0	0	0	0	0	0	0	0	0	0	0	0	0	0	0	2.75	0	10.25	0.75	0
K01235	1392.65	498.37	1926.21	604.4	834	222.5	561.17	183.5	998	114.5	252.5	351.5	164	311.67	217.5	0	0	0	0	0	32	0	11.83	0	0	0	35.5	0	0	0	2.33	31	0	133.5	144.5	119	116.5	61	2.5	33.5	587.33	121	28	529.5	113	408.17	779.5	225.33	1005.66
K01236	228.5	269.01	5832.4	1722.74	3912.5	1284.84	3293.66	767.5	1758.33	327.5	767	1035.5	423.5	1364.33	602	0	0	19.5	26	0	133	3	58.05	0	0	8	126.25	0	6	6	12	67	28	443	402.67	331.09	215.31	219.2	15	79.5	1022.68	201.5	73	1659.33	179	1129.01	1606.75	610.33	2660.99
K01239	1654.75	1250.67	9952.43	32293.2	4044.3	1079.5	3266.5	1179.7	2126.47	392.85	828.5	1087.75	305	1576.5	748.9	0	440.85	230.2	53.5	14	329.5	101.1	169.05	99.05	2.4	376.3	265.25	71.2	203.35	129.5	335.6	56.5	67.2	1796.5	941.64	11398.2	2982.39	1550.38	384	1860.75	5171.99	5815.22	646.4	3125.18	1758.6	5880.26	23617.5	5432.43	9641.44
K01240	0	0	16	37	0	0	0	0	0	0	0	0	0	0	0	0	0	0	0	0	0	0	0	0	0	0	0	0	0	0	0	0	0	0	0	0	0	0	0	0	0	0	0	0	0	0	0	0	0
K01241	4322.2	4563.6	15069.7	3739.02	76842.5	93023.5	95211.5	106313	61659.5	63266.1	91538	91861.2	50048	59458.8	61826	838	6277.43	4908	82026.5	8610	41165.5	631	24990.5	217	8123	1013	64917.8	9631	1209.5	777.5	1063	767.33	36339.2	21256	9099.84	61042.2	166383	47497.7	1885.5	18266.7	37325	19216.9	23803	36518.5	21535.2	82693.3	77541.2	70461.5	44225.2
K01243	14991.1	13364.7	22729.5	59969.7	81971.2	91413.6	93526.2	114737	63826.9	63648.3	98557.4	88645.6	52154.6	55273.2	65610.3	17705.7	84078.6	121923	119167	32155.7	86463.7	81884.6	36332.6	65687.3	49004	18329.8	86619.6	138239	192990	123203	120204	137907	107659	70972.1	54018.6	55720.3	188737	125347	118093	127757	94743.9	67528.1	83581.2	61942.9	192789	114304	133950	90314.6	97809.4
K01244	0	0	22.6	0	11	0	0	0	0	0	0	0	0	0	0	0	0	0	0	0	0	0	0	0	0	0	6	0	0	0	0	0	0	0	0	0	0	0	0	0	0	0	0	0	0	0	0	0	4.2
K01246	33370.9	27485.2	58914.3	65404.8	98664.3	102319	107973	115982	71592.3	66931.4	98835.1	102122	53130.1	67966.7	66752.1	9333.84	52705.6	63808.3	102861	20235.3	47192.9	71052.9	31318.7	53937.4	30630.3	12022.7	78105.2	73718.5	95228.6	60773.6	77563.1	73529.8	74454.1	51308.1	36036.8	65181.2	180116	96883.7	60731.1	83744.2	92478.6	51442.4	71184.7	56713.8	109439	109637	124406	87687.4	83839.3
K01247	6475.86	6492.86	21814.9	27826.5	71056.1	90240.7	91401.1	104872	56431.8	59132.4	90105	82870.5	49197.5	53322.7	60542.9	838	6449.03	5086.7	82090	8616	41328.5	722.6	25035	301.8	8125.4	1370.38	65005.2	9683.2	1351.1	848.5	1288.85	769	36372.4	20791.6	9219.47	59920.7	166277	47316.7	1875.5	17511.7	33089.9	18061.7	23447.4	35120.1	21091.4	83322.7	77625.1	69749.7	44408.3
K01250	390.75	200.67	1209.86	754.42	442.39	98.07	180.5	184	192.14	25	78.29	111	36.93	102.36	128.53	0	405.43	299	9	0	57	626	42	1054	692	228	71	884	1464	886.5	830	277	35680.2	517.5	340.14	632	916.43	1060.24	871.5	1371	3710.4	1341.5	617	597	1706	343.17	860.93	293.59	1369.65
K01251	39493.5	34511.8	92355.6	19192	112016	113082	118437	117911	80994.8	79158.1	101503	115212	58793	74752.1	71445.7	1417	17600	18334	86813.5	9387	46389.8	5826	31051.5	17895	9221	9142.67	74119.2	62393	74186.5	50067.5	33929.9	14436.5	27159	41502.5	27855.7	67882.2	176024	73145.2	46201	54884.3	74982	39154.3	33463.5	53325.3	89284.7	103137	114768	86214.8	83059.3
K01252	88.2	95.6	1227.42	20562.6	131.38	52.5	136.96	32.38	129.75	0.75	2.12	81	0	42.38	8.92	0	1.43	0	4.5	0	14.33	0	10.04	0	0	0	45.58	0.5	6	0	22	0	35191.2	36.04	24.88	7.5	66	35.97	8	18.38	262.04	91.95	9.5	324.33	51.25	144.12	538.8	71.19	264.42
K01253	18	53	705.34	122	156	33	87	0	72	37.66	20	29	49	23	13	0	0	0	0	0	0	0	7	0	0	3.67	13	0	0	0	36	0	0	2	7	10	19	0	0	16	37	0	6	101	0	117	83	26	161
K01255	34931.5	37567	100508	71064.6	117160	111461	119247	125038	84911.3	82021.7	106415	118317	61146.7	74257.3	74228.6	10032.8	62092.1	78828.5	110426	21466	88833.9	75878	37169.5	58557.2	33004.7	17234.5	84753.5	129653	176714	115189	113298	82373.2	102074	70430.6	54645.9	82819.1	196024	124943	110849	124475	118839	77794.8	81671.8	80024.1	183758	133766	187314	107581	127468
K01256	35035.4	30422.5	63609.5	45547.8	102804	108826	110910	117429	78960.9	78663.6	103825	114966	58929.7	72089.3	72113.1	9116.84	40870.8	62338.3	105546	20284.2	48192.8	14360.6	32608.1	29301.1	28037.3	10422.3	80334.5	74607.9	96292.1	61670.1	44011.7	72688.1	69721.8	51418.3	33257.5	68671.9	179430	81808.3	57550.6	66691.6	93425.7	44655.2	40171	60857.1	107313	109133	124155	91285.7	92814.6
K01258	20280.5	12789.9	25249.5	65113.6	23884.9	8865.73	11211.7	13754.9	14328.4	6976.42	14318.5	13132.8	4752.43	7630.87	8241.54	17022.7	102543	155555	49892.8	25530.8	46418.4	84317.4	12684.5	84229.4	41662.4	21487.1	24787.5	138211	209870	131688	126262	196452	114031	55132.4	51213.8	7299.38	27420.7	85575.6	125460	120542	92978.7	58481.8	64495.9	35294.7	187141	44477.6	84959.5	28859.9	74776.7
K01259	7820.42	10080.2	29524.4	15544.4	8353.04	4450.17	6915.71	3642.38	4576.92	1630.71	4783.62	7414.58	2312.5	4232.55	2951.43	159	18808.5	24239.5	12233.4	1145.88	3016.63	1297.25	2489.88	3529	1082	454	3670	8129.88	14255.2	7838	5693.63	45690.4	4896.62	5972.42	5336.97	11846.7	4794.91	6384.15	7844.5	8796.47	22898.8	8735.78	2883.92	11455.2	13578.5	16483	35172.7	11892.6	22278.5
K01261	266.58	366.58	250	28345.6	7	0	0	0	0	0	25	7.5	0	0	0	0	12.25	33.5	4.5	0	3.67	2.5	0	14.25	0	21.5	0	9	63	0	103	13.75	304	2857.07	2.5	0	11	0	0	16.75	24	11	4	75.25	24.86	0	34.4	0	3
K01262	49487.2	45210.2	113810	77439	129788	117681	124598	125481	86126.4	84111.9	106562	118886	61101.8	78619.7	74743.2	17309.7	67937	73175.4	107350	30923.5	85945.3	135303	34151.3	86812.3	51520	14831.2	87434.2	78843.2	107309	67712.7	118347	78067.9	118320	56921.8	44801	72464.7	187887	119424	71984.2	110134	116535	66298.1	108541	70496.6	123137	123012	137980	96180.1	105105
K01263	802.08	2825.02	1716.49	528.67	393.63	126.96	285.38	52.5	175.8	30.62	90.46	83.25	38.17	171	58.95	0	0	0	0	0	15.88	0	33.38	0	0	0	40.25	0	0	0	0	4	0	48.38	100.75	35.88	95.12	147.13	8.12	84	737.12	139.75	38	1051.37	51.5	1045.12	1787.88	193.58	265
K01264	0	0	0	0	0	0	0	0	0	0	0	0	0	0	0	0	0	0	0	0	0	0	0	0	0	0	0	0	0	0	0	0	0	2.5	0	0	0	0	0	0	0	0	0	0	0	0	0	0	0
K01265	49963.3	47561.6	128545	85620.1	190277	204141	211566	227550	140985	141449	195843	201295	110138	130235	134615	10344.8	60082.2	70497.2	185756	29993.3	125992	71824.1	58086.4	54371	38814.1	13641.9	146749	85737.4	103883	65993.1	81749.3	74647.6	77500.6	74289.8	46578.1	122310	350575	146211	67337.6	105473	138513	72248.9	95403.5	98993.4	136205	193400	186674	158716	132789
K01266	4343.32	4012	5892.65	1533.42	4635.5	1083.17	3413	1058	2503.5	475.5	856	1067.5	494	1365.33	883	0	120	102	46	18	258.5	76	135.55	11	0	183	200.75	11	21.5	18	153.33	6	20	1021.5	809.5	9943.92	1515.15	640.54	89	453.5	3085.17	3073.5	490	1969.33	385.83	5761.67	22195	5273	7727.66
K01267	6369.88	1693.85	14579.2	25186.6	1846.97	1262.41	1154	620.5	1304.31	263	634.79	4464	500.93	1091.7	529.43	0	251.5	0	0	5	79	0	66.17	0	0	0	105.25	0	19.25	13	107.5	16.08	5	448.36	184.98	618.92	515.41	509.2	136	709.5	2753.42	1265.66	192	1696.17	638	904.67	2231.25	722.65	1382.29
K01269	1092.33	138.4	130.53	814.7	4790	60	414	2303	105	43	11	25	316	35	43	244	12169	1722	16	0	446	57254	178	25678	3293	1707.91	240	61	421	79	34255	1179	5078	1084	4746.5	84	1188	16117	3934	18084	2261	7190	31828	1689.05	3310	3077	1664	402	2799
K01270	14564.5	10566.3	17796.1	29418.9	20961.4	6534.47	10437.3	9734.64	11608.4	7333.24	7162.31	13389.3	3107.35	10617.5	5363.32	8495.84	47010.8	59123.8	23018.2	11642.1	5846.28	70983.6	6118.26	54756.1	23197.3	11034.3	12692.5	64990.9	95415.8	60870.6	76980.2	73099.2	73527.8	26714.8	27184.4	4410.07	13629.5	49811.9	59664.1	66199.7	57211.9	32237.5	48182.3	21448.3	88936.8	24434	44586.3	17257.3	40393.9
K01271	14211.7	16207	36832.1	61828.8	7802.1	1916.41	2961.15	3549.59	2032.72	2669.59	1121.83	1263.99	712.27	2529.34	1082.54	244	13639.8	2533.7	4833.78	71.76	1987.2	58545.6	574.69	27892	4679.4	2342.21	1320.5	2029.46	3671.85	1997	36414.6	3393.74	41661.7	5797.34	6535.32	823.52	2720.12	19402.1	5849.98	20649.4	22160.5	9703.13	33406.4	10477.5	6815.42	10745.3	14866.5	6043.33	9340.18
K01273	9341.19	9490.35	26066.3	27899.1	12457.8	4787.8	9109.17	2775.38	7614.55	1077.7	2771.58	3648.75	1419.17	4832.71	1916.33	2	371.5	146.5	138.5	41	436.13	76	270.97	11	0	243	653	17.5	32.25	25.5	184.83	78.75	25	2414.63	1592.02	11111.4	3072.86	2424.55	314.62	1600.88	9238.01	5138.25	835.5	9694.61	1868.08	11349.5	29982.9	12431.3	12449.5
K01274	2767.65	1074.5	93.09	578.72	0	0	0	0	0	0	0	0	0	0	0	0	0	0	0	0	3.67	0	0	0	0	0	0	0	0	0	2.33	0	0	2840.67	0	0	0	0	0	0	0	9	4	0	0	8	21	0	0
K01277	5096.2	3301.37	4169.61	1636.5	9174.93	3874.4	6044	2349.3	5736.5	4485	2054.7	9471.5	1122.5	7681.93	1830.5	12	3	6.5	47.5	96	312	0	181.5	0	0	6	1351.5	5	0	4	75	38.33	33	652	935.17	1109.5	264	797.5	34	676.17	5321	1172.33	450	2630.67	507.7	2490.5	2200.5	1931.33	4548.33
K01278	11684.2	12847.9	21046.7	6595.11	26169.3	12221.5	17414	6446.68	16413.8	9681.37	5787.41	21132.3	3201.67	19088.8	4715	25	345	251	2423.39	241.88	1014.39	564.25	461.01	1050	692	59	3332.5	939.88	1480.5	896.5	934.29	454.78	565.62	2594.01	3199.3	2908.43	1210.91	3209.71	943.74	2925.97	18739.3	3737.94	1710.75	11770.8	2895.03	10332.5	11735	7971	15985.5
K01281	792.83	293.83	3130.42	4890.4	102.25	14.5	38.5	30.5	25.5	29.5	3	23.5	50.5	10.5	3	0	1.5	3	0	0	120.67	0	16	0	0	0	27	0	4	0	101.5	3	0	5628.07	10.5	0	9	29	0	14.5	32	65.5	4	14.25	2.86	26	10.9	36	45.5
K01283	686.5	1528.5	5376.9	1927.06	798.88	325.5	641.04	356.88	415.25	195.96	229.62	242.33	89	701.38	194.03	0	339	238	2335.39	33.88	438.63	564.25	93.75	1050	692	47	175.5	929.88	1480.5	888.5	746.63	324.12	487.62	671.25	945.13	170.67	435	1107.45	867	1030.3	4394.26	849.95	670.25	3890.25	1527.83	3055.38	5145.87	2994.47	3634.15
K01284	17134	14545.5	21810.6	9249.39	18508.5	7568.72	14004	5937.48	10583.2	5045.75	4170.11	9465.33	2794.67	12949.7	3508.6	25	974.43	684	4814.28	279.76	1824.77	1692.5	654.01	3143	2076	159	3362.5	2756.26	4438.5	2674	2387	1016.9	36697.5	3671.51	4477.97	11681.8	2848.91	4555.38	2632.24	4758.39	22968.3	7300.09	2801.5	13222.9	5425.98	15030.5	34307.7	11682.1	23079.7
K01286	2921.3	3833.79	18295.7	8298.46	5207.18	2527.05	4370.4	1597.04	2341.85	1959.8	1012.77	1153.13	341	2054.25	929.9	7546.01	1315.09	5825.36	762.91	9520.39	838.07	1655.56	943.82	4694.36	6274.02	980.2	5872.08	1329.47	2313.12	1345.62	1714.67	1284.04	1080.81	5183.02	1942.96	11183.5	3005.86	2860.32	1504.34	3206.3	9892.31	6201.38	1971.7	4422.39	3570.84	9496.16	26339.2	6277.04	13305.2
K01295	5745.98	2972.54	11793.4	26574.5	10594.8	2058.38	3249.93	7388.96	4371.22	2456.94	4744.32	3232.13	1866.17	1814.04	3598.41	8483.84	49172.9	59191.8	20558.4	12007.4	5157.39	71217.1	6127.08	67877.1	21929.3	14179.3	11542	64058.6	93998.1	59980.6	76405.8	78182.1	38057.3	23441.4	26294.8	3303.11	12925.9	48440	58805.5	64625.2	62578.8	30652.1	47924.3	16563	87211.1	20613.6	41623.3	12990.7	37782.8
K01297	17732	12660.2	25424.5	32123	86478.4	95323.6	97447.6	112450	65182.3	64473.5	92778	94065.2	51809.4	61856.4	62990.9	1634	27017.5	19626.7	84108.5	8792	44977	61534.6	29218.5	28356.8	12351.4	7755.8	71030.2	61458.2	73075.9	49169	66982.5	9898.58	66575.4	39425.6	29735.5	53905.2	177984	86817.6	49513.5	70730.8	50647.5	42265.9	63000.4	48300.7	90204.4	91677.4	88449.4	74656.1	66894.9
K01299	7045.72	4378.76	21064.1	28846.1	15465.1	3393.95	7439.1	8207.16	7480.58	3087.09	5857.28	4557.63	2320.43	3515.4	4357.51	8482.84	46584.9	59093	20773.8	11549.3	5634.27	70510	6134.53	53790.9	22507.7	11330.7	12000	64119.2	94154.2	60072.6	76288.6	72752.2	73371.4	25564.7	26959.1	15622.7	19658.2	50248.4	59507.5	67450.4	59635.9	38516.5	48157.6	22094.9	89467	28458.3	65607.2	18644	46538.7
K01301	168	74	902	78	188	56	120	29	68	9	59	57	19	52	29	0	0	0	0	0	11	0	0	0	0	0	4	0	0	0	0	0	0	37	32.67	25	28	54.33	10	14.67	92	28	0	202	16	213.84	280.67	60.67	601.99
K01302	0	0	22	329	0	0	0	0	0	0	0	0	0	0	0	0	0	0	0	0	0	0	0	0	0	0	0	0	0	0	30	0	0	0	0	0	23	0	0	0	0	32	0	0	0	0	0	7	0
K01303	1131.83	3060.43	2716.66	1761.25	1290.52	378.09	1069.02	397.26	942.93	161.24	505.83	517	239.17	911.26	231.57	0	0	3	14	0	44.26	0	21.26	0	0	0	178.5	1	4	0	3.5	21	0	247.26	316.76	191.76	288.24	503	26.24	239.76	1890.48	388.5	114	2628.74	164.5	2346.98	3786.76	559.33	1084
K01304	6199.6	5497.59	10996.7	36220.6	8714.32	2121.78	2743.48	6995.84	3507.03	2897.86	4428.23	3288.63	2313.1	1570.28	2420.34	8482.84	43061.6	58250.8	16197.4	10964.4	4884.31	68299.6	5791.74	37390.4	21658.3	7935.82	11409.2	62129.1	90866.8	58118.6	74223.8	65250.6	72117.5	22677	24872.5	2528.94	12248.4	46385.8	57066	62481.3	18511	29060.9	45251.3	14557.7	84215.1	18650.4	38326.2	11431.1	32741.4
K01305	1103.12	1007.77	1522.67	824.3	940.51	582.96	804.59	632.88	781.38	244.25	3082.25	1133.08	588	619.88	1072.95	142	18017	24024	11736.9	1097.88	999.51	733.25	609.13	2486	389	461	900.25	7168.88	12621.5	6872.5	4673.63	43769.1	74780.1	3185.2	2821.46	842.38	2113.19	4087.25	6764.62	6375.63	4876.74	3058.2	1713.25	3802.62	10833.8	5600.66	6563.58	3991.12	4294.74
K01308	131	96	2982.84	633.26	5.8	2	0	9.2	1.8	0.6	0	0	0	9	1.4	0	163.6	180.2	16	0	0	91.6	0	84.8	2.4	337.8	13	46.2	136.6	80	193.6	8	53.2	5.14	40.8	3	88.8	115	98	92	67.4	78.2	77.4	5.6	106.63	38.6	58	8.6	12.4
K01312	0	0	95.42	0	0	0	0	0	0	0	0	0	0	0	0	0	0	0	0	0	0	0	0	0	0	0	0	0	0	0	0	0	0	0	0	0	0	0	0	0	0	0	0	0	3	0	0	0	4
K01318	74.25	172.25	51	24499.2	0	0	0	0	0	0	0	0	0	0	0	0	10.75	27.5	0	0	0	2.5	0	14.25	0	21.5	0	0	5	0	6.5	2.75	0	0	6.17	0	11	0	0	7.25	0	0	0	4.67	2	0	0	0	0
K01322	12564.9	10777	29245.2	10884.9	18689.2	8841.7	12412.1	6094.18	11892.5	6366.03	10067	14333.7	3389.67	11938.1	5557.37	320.66	41109.3	62832.8	28325.8	2606.76	2963.53	12658.8	2022.47	11613.7	24123.3	1474.66	4348.57	19392.9	34698.6	18376	15588.2	100878	11958.6	10237.3	10145.3	3775.56	6681.11	14983.9	18228.4	20163.4	25787.8	10985	10811.5	14901.2	30204	18874.8	21979.5	12377.2	23885.9
K01337	0	0	0	66	0	0	0	0	0	0	0	0	0	0	0	0	0	0	0	0	0	0	0	0	0	0	0	0	0	0	0	0	0	0	0	0	7	0	0	0	0	4	0	0	0	0	0	0	0
K01338	45537.8	41209.6	113355	65660.5	191248	200864	208960	230660	139878	142217	195509	201221	111730	127578	134574	10588.8	72102.4	72206.5	185874	30005.3	126501	129551	58374	80100.9	42182.7	15183	146577	86062.7	104464	66258.6	116100	76130.8	82289.4	72155.8	50911.2	121810	351254	162206	71345.6	123142	139692	78386.3	127424	99011.3	139084	194966	185256	158058	133078
K01340	0	0	71	0	68	16	38	0	42	6	9	14	5	14	0	0	0	0	0	0	0	0	7	0	0	0	0	0	0	0	0	0	0	0	0	10	0	0	0	0	25	0	0	22	0	35	28	0	0
K01342	81	36	270.45	171.6	5.8	2	0	9.2	1.8	0.6	0	0	0	0	1.4	0	163.6	153.2	12	0	0	91.6	0	84.8	2.4	278.71	9	46.2	132.6	80	190.6	8	53.2	0	17.8	0	35.8	98	98	92	19.4	14.2	62.4	6.15	98.8	8.6	0	8.6	6.4
K01346	888	279	521.34	121	1122	778	852	751	906	144	3473	1689	801	483	1316	142	20941	37823	12764	1370	768	1102	790	3306	585	608	1030	8538	16206	8177	5697	53447	5161	3673	3295	973	2330	4675	8039	7555	5856	3452	2141	1963	12962	5260	5883	2920	4770
K01347	0	4	85	789	0	0	0	0	0	0	0	0	0	0	0	0	0	0	0	0	0	0	0	0	0	0	0	0	0	0	0	0	0	2122	0	0	0	0	0	0	0	0	0	0	0	0	0	0	0
K01354	14481.8	12879.8	24938.3	29475.6	21856.5	9571.49	14867.8	9817.56	15109.3	7145.77	8382.54	15045.3	4073.84	13611	6343.99	729.66	32030.8	38628.8	18058.4	1954.88	5676.28	16748.6	5706.65	26385.7	24626.3	8933.66	8733.57	64271	92454.1	60075	42930	63626.7	68084.2	24046.9	23836.8	5474.35	16212.3	34755.7	55129.6	49161.3	60057.1	27332.7	17846.2	26433.5	85215.5	24412.6	49516	18198.7	45513.5
K01356	34624.3	33981.1	83815.6	88294	106698	108177	112922	118724	75260.2	76623	102953	107087	58619.2	66632.6	71359.7	9476.84	53486.2	65515.5	103269	21273.3	83280.9	71169.5	31434.8	54080.2	30687.7	12434.5	78281.2	76033.7	102441	65114.6	80390.1	73825.7	76293.4	49273.5	36531.7	68195.7	180656	97561.7	64994.6	85097	90228.8	51031.6	71474.4	58693.4	113207	112188	125003	90422.8	88238.6
K01358	52298	46310.8	130912	112908	125999	117607	125396	123709	86499.1	84433.5	106866	119105	60823.8	79796.5	75085.8	9519.84	53754.6	65572	103738	21488.3	85314.4	71177.5	33363.4	54084.2	30687.7	12510.5	84095.7	76083.7	102577	65163.1	80632.3	74014.3	76351.4	55253	39486.1	73255.9	187329	100970	65791.6	90204.1	115630	60338.9	72905.6	70563.7	117107	119689	135824	95617.2	104228
K01361	44.33	20.5	1556.56	383.7	0	0	0	0	0	0	0	0	0	0	0	0	1.5	1	0	0	0	0	0	0	0	0.91	0	0	0	0	1	0	0	2785	0	0	33	0	0	0	0	0	0	0.55	1.83	15	32	0	12
K01372	1413.53	1931.98	4945.61	7334.1	9552.18	3846.9	6152.5	2421.3	6163	4545.5	2061.2	9613.5	1144.5	7652.43	1797	12	4.5	13.5	52	94	407.17	0	203	0	0	6	1423.5	14	58	4	166.5	77.49	349	3601.57	901.01	1068	232.5	830	29	699.67	5398.5	1181.15	448.5	2692.42	554.06	2421	2167.9	1907.5	4593.84
K01378	0	0	8	0	0	0	0	0	0	0	0	0	0	0	0	0	0	0	0	0	0	0	0	0	0	0	0	0	0	0	0	0	0	0	0	0	0	0	0	0	0	0	0	0	0	0	0	0	0
K01387	1135.91	660.6	4989.48	797.79	2567.31	689.47	1228.23	2052.88	1021.87	1433.61	435.27	541.58	286.5	1330.39	1419.07	35.49	7064.01	2368.51	8963.25	585.76	1377.02	18693.5	730.14	25591.5	35917	4014.99	830.4	7866.75	12612.5	7266	9867.26	12930.8	5034.25	3336.3	4083.48	981.39	2279.28	9027.25	7088.1	10115.4	39117.8	5465.75	11717.5	4753.24	11319.1	3565.91	5595.48	3014.81	6532.09
K01389	99.67	62.33	18	1148	0	0	0	0	0	0	0	0	0	0	0	0	0	0	0	0	20	0	0	0	0	0	0	0	0	0	5	0	0	0	4.5	0	20	0	0	0	0	6	0	27.5	0	43	65.5	32	20
K01392	38	0.67	1083.84	100.03	240	81.17	187.33	58	507.33	66	119.5	154.5	69	130.5	74	0	0	0	0	0	0	0	19.1	0	0	0	13	0	0	0	0	8	2	21	37.5	49.17	52.83	17.5	0	18.5	149.17	43	18	175.5	34	186.17	243.5	85.5	223.62
K01399	4	0	185	0	0	2	0	0	0	0	0	6	0	0	0	0	0	0	0	0	9	0	2.8	0	0	0	0	0	0	0	0	0	0	18.5	12	0	0	9.2	0	0	0	7	0	5	0	29	75	6	0
K01400	9	0	644.5	74	0	0	0	7	0	0	0	0	0	0	0	0	116	99	5	0	0	69	0	11	0	181	0	4	0	5	98	0	6	0	0	0	0	84	6	46	0	0	43	0	15.83	0	21	0	0
K01401	74.25	165.75	51	24398.2	0	0	0	0	0	0	0	0	0	0	0	0	10.75	27.5	0	0	0	2.5	0	14.25	0	21.5	0	0	5	0	6.5	2.75	0	0	2.5	0	11	0	0	7.25	0	0	0	73	2	0	33	0	0
K01402	0	0	15	0	0	0	0	0	0	0	0	0	0	0	0	0	0	0	0	0	0	0	0	0	0	0	0	0	0	0	0	0	0	0	0	0	0	0	0	0	0	0	0	0	0	0	0	0	0
K01406	74.67	374.83	2099.67	507.76	150	67.33	138.83	55	54.5	17.5	5	13.33	7.5	70	50.33	0	0	0	42	0	161	0	142.3	0	0	0	109.5	0	8	0	0	0	0	27.5	66.83	20.5	69.17	78.7	6	47	570	187.53	34	174	18.83	170.17	504.33	166	556.5
K01407	791.61	2892.04	1526.42	812.81	106.01	88.46	143.93	39.88	80.55	16.37	77.58	36.25	23.17	283.05	34.45	0	1.43	0	4.5	0	29.63	0	8.46	0	0	0	57.25	9.5	14	12	0.25	0	35191.2	37.13	99.13	36.38	111.12	153.75	23.12	61.38	840.07	132.45	44.5	1151.87	71.75	949.24	1756.13	175.83	312.75
K01408	18	67	1339	0	55	11	51	12	32	5	6	0	0	23	5	0	0	0	0	5	7	0	8	0	0	0	35	0	13	5	0	0	5	159	30	331	401	296	128	661	1799	1095	168	1176	471	73	859	192	459
K01409	45979.8	42057.6	105196	76599	125411	114922	122195	124427	84165.7	81755.5	105893	117929	60587.8	76666.5	74020.6	9750.84	65922.2	67244	103687	21389.3	85210.9	128431	33320.6	79758.2	33980.7	14157.5	81784.7	76127.7	102946	65228.6	114855	75101.3	81378.4	58432.5	43143.3	71898.7	187027	115824	69536.1	106621	109149	64619.1	104316	68531.5	118888	119500	133207	94456.3	100708
K01414	26997.2	21456	33693.3	34198.7	78802.5	96112.5	97025.2	110003	62342.4	61958.9	95652.3	91269.7	51174.4	57873.8	64007.5	9093.84	40517.3	62050.3	102982	20106.3	46799.7	13789.4	32076.4	28245.1	27336.3	10285.3	77668	73655.5	94787.6	60663.1	43077	72265.2	69038.1	45014.7	29657.6	53201.5	176393	78779.1	56530.6	63429.8	78797.6	38014.9	38244.2	50393.1	104354	96561.3	97220.9	79489.2	68026.6
K01415	2438.66	7753.63	7263.66	1180.25	1384.82	475.08	1136.68	661.26	901.1	344.33	515.49	560.83	212.01	1057.76	308.26	0	678	476	4663.78	65.76	836.02	1128.5	110.26	2100	1384	94	315.5	1868.76	2978	1789	1485.26	629.24	987.24	1019.76	958.09	274.76	675.24	2003.5	1718.24	1975.26	7119.28	1271.47	1187	4099.94	2800.83	3072.15	4644.3	2728.33	3180.22
K01416	0	0	112.42	75	0	0	0	0	0	0	0	0	0	0	0	0	0	0	0	0	0	0	0	0	0	0	0	0	0	0	0	0	0	0	0	0	0	0	0	0	0	0	0	0	0	0	0	0	0
K01417	13	0	13	0	157	30	112	24	33	0	9	39	9	29	0	0	0	0	0	0	0	0	0	0	0	0	0	0	0	0	0	0	0	17	11	5	0	20	0	0	39	0	0	0	6	18	86	31	30
K01419	21522.7	18586.9	51094.6	59458.4	90012.2	95099.4	101218	113461	66825.7	62544	96971.1	92732.7	52340.8	58382.2	65298	9483.84	53228.7	65484.5	103497	21255.3	83997.9	71169.5	32690.5	54070.2	30678.7	12352.5	78302.7	76045.7	102475	65030.6	80399.1	73789.9	76086.4	48643.8	36024.1	65576.8	184097	97528.6	65380.1	85820.7	92181.8	52990.6	71292.1	56724.4	113712	107982	124065	86231.4	83814.1
K01420	37678.5	33491.9	79783.2	42468.9	117303	110900	119021	121203	83439.9	81338	105482	117056	60141.1	74965.4	73293.2	9518.84	53663.8	65644.3	103716	21482.3	84732.5	71213.4	33100	54003.1	30685.3	12595.2	82152.6	76261.5	102588	65279.6	80868.9	74138.4	77310.4	52071.2	38680.6	69439.3	181420	99210.5	65194.6	86956	100717	55883.5	72057.1	63295.6	114229	119506	148414	96767.3	102665
K01421	2198.34	3145.83	5176.73	34935.1	178.8	27.5	49	24.7	77.8	5.6	37.5	21	25.5	31	33.4	0	668.1	203.2	24.5	0	112.67	91.6	34	91.8	2.4	346.71	56	55.2	197.1	84	295.1	40.5	357.2	2993.78	116.47	43.5	217.8	186.67	123	112.5	175.07	211.69	84.4	514.73	185.21	368.93	902.4	253.43	781.91
K01424	32784.9	20061.7	64831	77422.4	100248	101591	106069	121575	75667.8	67606.7	103169	105035	54685.6	67533.9	69257.8	10728.7	94914	130038	125390	23414.2	91276.9	86181	41445.8	79887.8	44514.8	26066.3	89283.1	190474	265161	171941	152462	150505	168433	89154.8	71985.6	58287.9	197792	149964	162082	163265	127854	85855.6	92510.9	77022	259425	126240	167635	101211	129846
K01425	21595.8	10543.1	32875.5	15910.1	18145.1	5317.35	8244.72	11037.5	9991.15	4933.84	6992.96	6126.09	2912.35	5875.83	4881.07	16580.8	55507.3	77274.9	23413.7	21195.7	9055.05	75019	10749.2	59790.1	29022.7	16560.8	22562.8	116249	166186	108738	108497	81714.1	133697	41142.8	42962.5	4972.09	21837.6	72431.5	102821	100044	61973.3	49062.8	55643.8	30109.9	153733	32945	75067	22282.5	64038
K01426	27733.2	19447.3	63083	43078.6	83959.2	95928.6	102376	108271	62881.5	62223.1	93235.6	90378	50623	59902	63154.2	8396.01	7218.84	10553.4	85430.3	18242.3	43530.2	1664.31	26591.8	3857.11	13712	1887.7	73015.8	10128.9	2057.62	1234.62	2105.46	2066.41	1911.43	22061.2	11369.3	61285.5	167558	49581.6	2303.46	19165	42353.6	21340.6	24407	42270.1	22494.1	92631.1	85440.4	73893.6	56288
K01427	0	0	0	245.5	0	0	0	0	0	0	0	0	0	0	0	0	0	0	4	0	0	0	0	0	0	0	0	0	0	0	0	0	0	0	0	0	11	0	0	0	0	0	0	0	0	0	0	0	0
K01428	15037.7	9088.5	23794.3	28105.6	76136.3	94460.3	96776	106761	59306.4	59616.1	94638.2	89766	50445.2	56271.4	63004	980	30757.7	43409	97041	10488	42021.8	3603.5	25912.2	18898.2	8902	4921.5	65967.5	19451	19400.5	10145.5	8234.25	61706.1	42281.2	25072	13058.6	61606.7	168891	52693.6	10837	26325.9	65985.7	22240.8	26901.5	37518.7	35603.3	87362.1	84050.3	73506.1	48341.2
K01429	14918	9306.08	25157.2	30839.1	75808.8	94448.7	96482.2	106658	59264.8	59626.1	94616.5	89694.8	50418.5	56208.7	62960.5	980	30757.7	43416	97007	10488	41781.8	3603.5	25848.2	18898.2	8902	4921.5	66179.2	19455	19394.5	10145.5	8211.5	61709.1	42274.2	24966	12714	61557.8	168888	52726	10838	26178.8	65431	22080.8	26906.5	36466.2	35632.3	87246	83770.1	73156.4	45906.4
K01430	15197.7	9374.58	25571	30996.1	75986.1	94499.7	96646.9	106734	59357.8	59665.1	94651.5	89742.8	50440.5	56340.7	63027.5	980	30757.7	43416	97041	10488	41943.8	3603.5	25919.2	18898.2	8902	4921.5	66286.2	19455	19394.5	10145.5	8229.25	61709.1	42274.2	25002	12763.5	61592	168927	52780	10838	26228.8	66099	22257.8	26926.5	36626.4	35643.3	87389.2	84120.3	73233.4	46330.2
K01432	3422.5	2755.09	2816.5	753.04	65987.5	87627.5	87397	103700	54420	58708.5	89133.5	81901	48712.5	51909	59808.5	838	6280	4886	82052	8588	41090	624	24923.5	217	8123	1026	64662	9621	1175	746.5	1051	704	1096	19970.5	7802	50086	164416	46679	1681.5	16873.5	29882.5	14936.5	22839.5	32720.8	20358	79660.8	53201	65335.5	34084.8
K01433	19666	13582.5	52149.2	79766.6	78060.2	92590.5	95259.9	109846	63834.6	61980.9	95664.3	91140.2	51243.4	56600	64148.9	9077.84	40590.7	62140.5	102689	20117.3	45889.9	13821.5	30797.8	28326.2	27338.7	10416.3	76262.5	73669.7	94867.2	60728.6	43247.6	72317.9	69094.4	45949.4	30399.2	63097.5	178119	79275.1	56723.1	64164.2	81258.2	41483.1	38676.9	52187.4	104754	101560	118536	84057.3	76336.5
K01434	5687.78	8214.35	18006.4	5349.08	9081.69	4214.03	6338.92	2071.68	5224.05	952.75	1882.78	2356.58	804.17	4122.47	1374.05	1	470	359.5	2436.39	68.88	883.51	640.25	336.48	1061	692	245	755.5	946.88	1504	903.5	955.96	388.12	540.62	2013.13	1967.55	10279	2126.1	2064.15	969.12	1787.47	9507.99	4354.53	1212.25	6705.63	2179.36	9634.67	27911.8	9101.58	12804
K01436	9082.28	9248.29	16178.6	10264.5	3275.81	2053.79	2176.84	1027.83	1755.85	354.47	878.58	914.58	412.17	2026.38	706.44	1	300.6	100.2	34.5	0	140.46	22.6	73.38	80.8	2.4	165.71	590	46.7	151.85	83	148.18	112.08	68.2	3264.7	537.74	450.88	669.11	704.26	153.12	286.38	2185.56	567.27	128.4	2686.43	429.88	2922.09	4368.64	1635.05	2677.46
K01437	2082.75	253	1728.69	1205.2	2042.8	665	705.08	3017.5	2331	175	786	1038	468.5	601	969.42	539	11296	13391	4182	611	3143.58	5184	4062	17668	1088	8005	4235.58	52703	72865	49178	32559	13602	25812	17295.7	16124.8	1406	8617.84	23820.2	44304	35050	24835.4	17487.7	8953	9722.53	66575.5	9565.5	30276.1	8167.08	23362
K01438	23342.1	18976.3	47134.2	55291.2	23091.6	9629.41	17762.9	6707.84	14353.7	6605.71	8627.27	15522.5	3604.17	13612.9	6005.74	7712.84	23032.9	43863.5	16766.8	11052.3	3147.9	8017.97	2446.88	10433.9	18126.7	1417.13	9486.74	11378.7	20845.2	10820.6	9814.46	58066	42231.3	8984.5	8460.16	23155	7636.97	11301.3	10923.1	13961.1	37214.5	14857	7939.45	16760	19326.5	28964.3	61807.2	20130.1	35827.1
K01439	25183.7	23196.7	54381.6	148234	88321.6	95436.2	101823	114734	65469.1	64636.9	97153.5	92961.4	52712.8	58925.4	65364.2	17029.8	53806.4	70862.7	104192	30764.7	84487.2	72371.9	33222.8	57731.5	36297.3	12791.5	83799.1	76473.9	103233	65433.2	81143.9	74851.5	76641	52752.1	36738.3	74941	185355	98360.3	65763.1	86660.3	92638.4	56080.2	72338.2	58431.6	114330	111384	146979	90434.6	89326.9
K01440	0	11	0	44	0	0	0	0	0	0	0	0	0	0	0	0	0	0	0	0	0	0	0	0	0	0	0	0	0	0	0	0	0	0	0	0	0	0	0	0	0	0	0	0	0	0	0	0	0
K01442	5899.71	1546.88	6758.25	29897	6696.66	2864.25	3293.63	7329.92	6555.45	3699.4	8527.8	5516.09	2487.5	2183.24	4758.62	16471	63027.7	112674	32937.5	22401.8	9170.55	13852.4	12019	34533.9	15120.2	14844.1	22460.2	123054	179297	115302	77234.1	131561	62528.2	42376.1	39228.2	5062.87	21567	57790.7	105366	87069.3	58112.4	43607.8	22881.9	25266.6	160379	28561.4	70995.7	21767.6	58773.1
K01443	16978.1	13338.9	32295.8	63709.7	21351	8550.16	12861	10743.2	10246	5337.79	10326	7698.76	3497.43	7417.65	6593.39	16316.9	72026.9	104438	36724.7	24023.7	42524.5	74433.9	7749.44	76068.5	28913.3	15642.5	18645.8	76795.4	120286	74178.7	86979.9	133703	82511.2	35194.3	31817.8	6505.96	17664.3	56625.4	72957.3	77499.2	79219.5	41005.9	52042.4	24223.7	108200	33783.5	73683.9	24829.6	51934.6
K01444	6813.48	4462.17	9051.09	2020.16	12503.2	5744	7921.5	2725.5	7881.67	4597.5	2522.5	10307	1458	8214	2153.5	1	3	2.5	2.5	18	34.5	0	38	0	0	6	303	0	12	4	116.16	70.5	45	847	609.33	1265	331	853	51	503.5	5558.34	724.83	447	2773.67	613	2765.67	2859.5	2482.83	3563.83
K01446	0	0	0	3176.25	0	0	0	0	0	0	0	0	0	0	0	0	1.5	0	0	0	0	0	0	0	0	0	0	0	0	0	1	0	0	0	0	0	0	0	0	0	0	0	0	0	0	0	0	0	0
K01447	8411.89	9559.51	11681.2	27634.4	8933.48	5347.46	8251.63	1966.4	3179.9	760.15	1554.46	2021.25	513.67	3990.5	1046.13	0	225.95	254.4	128	34	433.38	123.7	297.13	172.85	4.8	398.1	551	101.4	288.7	171	359.78	71.75	126.4	1570.88	1434.52	10158	1887.47	1145.13	315.12	908.92	5501.59	3778.15	672.3	4620.82	1085.6	9878.91	26551.8	6720.95	12241.6
K01448	51913.1	45014.3	104881	91243.2	123791	114022	122246	125334	81940.2	72689.4	102693	110956	56111.3	76040.5	70049.5	10280.8	75494.9	80568.3	105665	21457.3	88181.9	132217	37075.1	82446.4	34914.3	19690.5	85842.5	128040	174771	113721	146885	83112.3	176963	68619.4	58960.3	67890.9	190962	138135	113006	138958	110862	77724.5	111340	75529.8	183418	128075	162580	99929.7	120305
K01449	3049.5	4971.25	9981.7	2625.99	63.4	6	37	28.6	31.4	5.8	0	0	0	18	7.96	0	742.3	494.6	48	0	0	274.8	4.5	254.4	7.2	893.4	39	138.6	411.05	242	580.8	44.75	159.6	166.99	172.4	39	435.07	507	334.5	303	211.95	236.1	232.2	45.8	337.89	238.8	1201	377.8	109.96
K01450	0	0	0	0	0	0	0	0	0	0	0	0	0	0	0	0	0	0	0	0	0	0	0	0	0	0	0	0	0	4	0	0	0	0	0	0	0	0	0	0	0	0	0	0	0	0	0	0	0
K01451	11038.4	10453.9	28253.7	37270.8	146866	178092	183754	212913	114744	118477	180775	166454	98804.6	107177	121815	1920	28139	12295.5	166445	17733	83443.6	60692	50530.6	42446	20387	7035	130650	21167.5	5853	3403	38395.8	8900.33	8655	43902.4	23598.8	120405	334163	113044	9129.12	54821.4	90194.1	45296.6	80355	74822.6	47753	176189	159166	142369	90758.8
K01452	34	25	107.33	37	80	27	67	18	25	39	0	0	44	9	8	0	0	0	0	0	0	0	0	0	0	0	0	0	0	0	0	0	0	704	421	40	340.67	47	39	170	305	2448	9	370	56	2411	19611.3	4138	4977
K01453	1050.57	674.52	4385.2	2762.16	3333.5	1026.21	2599.52	1705.46	1737.81	1912.7	798.15	890.21	295.5	1541.54	1469.93	7546.01	4179.24	6069.16	2847.41	10031.4	457.32	3353.46	904.07	19952.3	6467.62	3701.99	5771.58	2304.77	3755.27	2248.62	2548.32	8691.54	1551.61	1253.12	1467.44	880.52	1092.4	2643.86	2050.84	2755.17	31124.6	2050.51	2706.8	2075.32	3499.85	3816.1	3303.66	1805.49	4061.84
K01455	5636.5	1098.84	10939.5	1477.03	1028.5	780.17	650	226	899.17	114.5	326	343.5	137	343.5	256.5	0	0	24	10	0	93.5	0	26.83	0	2	60	103	0	3.5	0	16.5	55	21	190.5	133.17	180.5	90.5	130	0.5	45.5	478	89.33	22	586.67	96	553.5	714	356.5	826.17
K01457	5383.37	7833.93	6526.91	2114.22	7999.81	5067.46	7466.93	2095.38	3185.55	690.2	1530.08	1984.75	581.17	3699.38	1228.45	0	3140	562.5	2217.5	536	265.63	1626	218.35	15291	156	3257	478.75	983.5	1585	940.5	1196	5767	750	1140.92	1280.77	10713.9	1955.45	1739.18	931.12	1939.38	21831.6	2322.35	1933	3255.57	2357.75	4153.74	6999.28	2309.98	4950.87
K01458	3366.67	2981.33	4311.41	788.32	66309.5	87641.3	87634.8	103710	54362	58705.5	89129	81845.3	48759.5	51772.2	59801.8	838	6269	4905.5	82018	8582	41057.5	631	24878	217	8123	1011	64698.5	9615	1180.5	744	1035	812	1138	19602.5	7753.83	58901.5	164900	46408	1627	16382	29090	14144.3	23089	32162	20017.8	77864.2	53474.4	65627	32589
K01459	156.5	130.5	682.5	241	374.5	87	293.5	113.5	137.5	30	47	73	28	136.5	116.5	0	0	0	30	0	162.5	0	71	0	0	0	95.5	0	9.5	0	13	0	0	103.5	44	64	55.5	262	7	39	706	325	15	395	37	1697	337	255	491.5
K01460	2193.28	2910.86	1811.63	1848.8	1494	446.33	279	2408	1898.67	88	601.33	867	364.67	329.5	502.33	539	8161.43	12848	1991	89	3077	3565	3910	2377	933	4750	4034	51727	71286	48252	31404.2	7890	60297.2	18974	15480	1086	7910	22642	43456	33959	6885	16664.5	7530	8904	65119	8456	28570	7266.33	21875
K01461	456	10	1204.34	126	981	352	800	572	782	65	381	292	104	130	453	0	3136	543	2195	522	66	1619	141	15291	155	3255	154	976	1540	926	1162	5712	706	408	601	271	314	1204	855	1126	17885	748	1432	676	1489	1156	1402	595	909
K01462	52594.6	48182.5	127502	135384	192233	205085	212780	230314	142124	143093	196627	201691	109707	130630	135871	18458.7	73351.9	89845.6	193968	40150.5	131226	83639.9	64524.5	79037.4	57401.4	22238.2	157939	141191	181257	117692	117919	92651.5	105324	97935.1	65230.7	135129	365146	174217	114628	146023	181994	100222	109012	113157	208161	212117	258383	176231	171999
K01464	2733.41	1391.18	9188.09	23950.7	7861.64	962.74	3137.33	3658.25	1558.47	431.5	687.79	711	586.93	1204.69	954.31	244	15571.5	2285.5	2310	536	1089.5	58880	619.05	40969	3448	4979	809.75	1044	1969.75	1019.5	35463	6970.75	5819	2879.57	6514.81	10557.4	3350.51	17986.8	4908	20084.2	24078.9	12078	33750.5	4973.33	5488.58	9540.17	25684.9	6248.04	14094.9
K01465	69508.8	59595.7	145142	88138.8	207125	212478	223526	230918	151234	145830	202826	213812	111927	140463	138485	10499.8	80771.1	108276	198576	31471.3	127316	73167.5	59170	57673.2	39436.7	14106.2	149306	94300.7	120065	74121.1	87688.4	128254	117908	77886.4	51847.7	133970	352313	152584	75326.1	113758	151667	79293.9	98307.1	107222	149807	210828	219092	169185	152703
K01466	330.62	294.35	2728.04	4248.45	432.5	75.17	220.33	83.25	202.83	35	62	85	46.5	71.5	93.38	0	10.75	37.5	8	0	21	2.5	0	7.25	0	77.17	27	0	11	2.5	18.5	2.75	1224.25	327.5	321.34	597.67	481.73	351	69.5	500.92	1120.34	959.5	55.5	1345.5	462	746.67	1161.67	397.83	2361.7
K01467	2029.53	3535.45	6562.02	5102.08	1391.51	449.29	966.67	955.88	666.55	319.75	391.58	359.08	221.67	909.21	589.3	1	3477.93	781	4518.39	560.88	524.26	2183.25	268.78	16341	847	3302	315.58	1914.88	3039	1826.5	2002.13	6033.12	1193.62	3760.7	1138.21	423.13	699.04	2067.7	1712.62	2059.13	22022.1	1551.65	2032.75	2415.2	2907.83	2536.16	4798.71	1849.83	2865.78
K01468	17872.2	13924.3	30437.7	34680.8	91839.5	97294.4	102955	113143	67788.5	66865	97245.4	96652.5	52903.5	64458.7	65528.6	8794.84	44959.2	51127	100816	20141.3	43639.4	67571.5	27212.8	51645.2	29697.7	7558.62	73543	22002.7	23943.9	12568.1	46205.5	65634.5	49083.3	30342.7	19869.9	62705.7	170932	73397.3	17144.6	48310.9	79901.8	29732.3	63497.9	45590.7	43069.2	95876.9	73377.6	75074.6	54174.6
K01469	5901.5	1489	18313	3964.33	1477.5	977	1155	377	620	143.83	306	263	135.5	595.83	294.5	0	4	26.5	121	8	432	7	207.5	0	0	0	727	10	21	0	31.5	136	49	472	339.5	9469	1250.17	514.17	35	201	2366	442	406	1207.5	308	3018.67	2708.07	613	3420.33
K01470	8736.32	5871.76	19713.7	7099.71	68849.5	88325.7	89190.8	104254	55746.5	58918	89535	82503.5	48970.5	52365.3	60318	839	6568.5	4932	82051	8582	41297	631	24969	217	8124	1085.68	65126.5	9619	1211.25	751	1142.33	771.75	1137	20774.5	8463.5	60242.7	166454	47185.2	1775.5	17691.5	33418.8	18605	23258	33112.7	20989.8	81372	75373	68896.1	40495.3
K01471	18	15	1187.4	198	185	50	121	20	76	19	20	30	5	65	44	0	0	0	30	0	141	0	78	0	0	0	102	0	0	0	0	3	0	9	51	19	36	42	0	46	450	139	21	153	11	172	226	52	423
K01473	1450.33	1139.67	9631.61	3063.41	5162.5	1264	3997.67	1257	2471.5	444	814	1091	379.5	1723.5	930.5	0	22	58.5	379	31	1701.5	0	817.83	0	1	43.01	1365.5	26	29.5	10	100.5	55	63	1089	1186.17	489.5	937.9	949.5	88	846.5	6446.83	4320	279	3027.67	439.75	6660	23566.8	5826.25	11073
K01474	1431.83	1179.67	9791.61	2933.41	5064.5	1251	3918.17	1237	2428	416.5	798.5	1079	359	1731.5	909	0	22	39	379	31	1679.5	0	811.83	0	1	43.01	1370.5	26	23.5	10	93.5	55	63	1156	1163.67	488	954.57	1127.5	81	846.5	6237.83	4491	284	3267.17	445.75	8204.5	23591.2	5952.75	11176
K01476	6150.26	5904.19	9801.88	30397.7	71070.3	89746.1	90202.6	104747	57112.9	61942.6	90110.4	86075.1	49120	53409.8	60431.9	8384.01	7188.09	10399.4	82626.9	18096.4	41131.8	1653.56	25435.1	3864.36	13706	1793.54	69922.1	10036	1966.12	1191.12	1791.17	1708.04	1460.81	20991.3	8919.91	59928.3	165972	47622.2	2171.84	17837.3	31462.5	17995.2	23943.4	33660.4	21355.1	82311.1	75274.8	69081.9	41449.4
K01477	5604.5	974.92	13256.5	1107.53	1609.75	1025.67	1487.08	327	1540.08	177	667.25	777.25	304.75	785.41	707.5	0	277	24	27	0	44.33	249	74.65	70	40	0	24.5	74	118	75	147.5	1646	36	139.17	205	395.42	455.23	286.95	50	190.5	10190.7	328	106	1792.75	191.75	757.17	1544	560.5	879.7
K01478	3808.73	1722.7	10725.1	7766.15	8650.1	4048.38	5681.6	5419.71	7268.97	2703.11	5654.99	4353.63	1890	3295.37	3599.96	8238.84	33679.3	56939.3	18339.9	11483.4	4334.89	12842.1	5726.79	27055.1	18559.3	9226.23	10950.7	63079.6	92080.6	58993.6	41229.3	69799.4	67796.5	24759.5	20835.5	3141.44	12089.4	31441.1	53982.5	45694.2	36733.9	22802.7	14856.8	15642.4	82427.6	17114.6	38909.6	12261.9	31668.4
K01479	16602.4	12122	21320.3	32797.4	25478.5	9825.74	14158.6	11932.6	14424.8	8055.91	8489.27	18906.9	4710.17	12716.9	6844.43	8495.84	49643.7	59410.5	20666.4	12118.4	5398.52	71567.2	6323.61	68046.2	21970.7	14563.6	13019.5	64184.3	94215.2	60143.6	77074.1	79762.3	73326.7	27642.7	27717.4	14536.1	14622	50201	58989.6	66011.6	81282.3	32693	49003.2	22050.3	88337.4	27630.2	48259.9	16899.7	42662.8
K01480	18454.4	18434.4	49267.9	37623.9	29266.3	12329.5	21758.2	11947.2	18143.8	9324.45	10141.9	17544.5	5502.59	15520.9	7155.02	8251.84	34423.7	57368	18653.9	11637.4	5682.65	13503.2	6351.5	28183.2	19253.7	9736.2	13704.7	64042.8	93655.9	59995.6	42385.1	70136.4	68018.7	26361.2	24342	14850.5	14691.9	35499.9	55173.2	48551.3	53653.3	31542	16788.2	26907	85436.4	40040.4	89576.7	29509.6	55454.1
K01481	0	0.67	74.34	0	5	0.67	3.33	0	1.33	0	0	0	0	0	0	0	0	0	0	0	4	0	0	0	0	0	0	0	0	0	0	0	0	0	0	3.67	8	0	0	0	4.67	0	0	5	3	1.67	29	0	0
K01482	24	62	935.87	449.54	186	68	183	88	92	51	57	62	14	112	36	0	0	0	4	2	0	0	2.8	0	0	0	4	0	2	0	0	0	0	115.5	48	32	53.4	271.2	17	14	148	218	15	326	87	1766	363	253.5	260
K01483	6431.37	1869.94	17423.1	1802.28	4030	1737.17	3924.49	1073.75	2760.75	408	1200.75	1362.58	426.75	1857.24	1414.83	0	529	36	56	14	273.83	256	172.15	70	40	2	229	111	190.5	129.5	206.25	3193	1289.25	1303.17	1023.33	10775.7	2297.07	1376.12	213.5	1099	21650.8	4354.83	637.5	3827	1055.58	6933.09	24342.6	6242	8484.45
K01484	4825.74	3784.03	11227.5	24174.3	4451.01	2074.13	2504.09	4251.38	3935.22	586.58	4830.58	7081.25	1774.67	2076.38	2540.05	681	32577.4	51452	19287.4	2019.88	4368.51	6850.25	4975.97	22024	2365	8660	5503.5	62170.9	90545.5	58243.5	39169.1	67387.1	66658.9	21702.4	20136	2577.63	11054.2	29644.4	53209.6	43692.6	34827.8	21702.1	11726.2	14967.6	81043.5	16809.5	39604.8	13177.4	31045
K01485	9598.64	2451.87	25989	28487.7	9152.18	3821.88	6387.98	5576.34	6923.22	2900.6	5933.11	4600.88	1989.5	3395.25	3556.58	8238.84	33905.8	56936.8	18410.9	11495.4	4773.64	12600.1	5951.33	26978.1	18521.3	9219.32	11712.2	63038.1	91986.8	58969.1	41090.8	69825.8	67534.5	25636.8	21853.1	13049.4	16668.1	32320.7	54085.5	46524.2	40413.8	26769.4	15367.8	17110	83163.1	23424.7	62283.6	17301.3	41112.5
K01486	8840.21	8896.35	19040.5	5305.94	12290.2	2862.97	5785.5	3946.7	4547.24	793.7	1457.49	2071.5	1049.43	3478.29	1235.33	256	12635.7	1992.4	94.5	111	871.5	57375.2	367	25836.6	3297.8	2209.09	1751	170.4	749.95	253.5	34581.9	1231.08	39411.4	3020.35	6677.77	11819.5	3925.26	18020.2	4401.5	20596.3	11453.9	13803.1	32597.3	6683.8	5647.99	10686.5	26286	6742.03	16737.3
K01487	14871.9	9405.63	26673.4	29380.3	72738.8	90753.4	92413.3	108458	60001.3	60973.7	94514.5	85866	50286.2	54415	63118.7	9065.01	39545.7	61464.7	99577.1	20072.4	44987	8343.46	30197.6	24879.3	15454.6	10024	75359.8	71352.8	91029.5	58574.1	40146.1	70473.3	32475.6	41809.1	28275.9	62431.5	176983	76031.9	54484.8	60590.3	72738.4	39043.4	35164.8	45925.6	100937	96660.9	112004	80498.8	68424.6
K01488	18464.9	9438.48	46988.5	65458.8	88898.3	94805.6	101114	117020	68016.6	63284.3	97671.4	89930.2	52856.8	58459.5	66285.1	9871.67	65420.8	77601	107630	20732.3	49617.8	81610.5	35054	74061.2	42984	20229.2	81065.1	127837	170324	111209	112169	90329.2	100975	62159.8	51813.6	64686.9	188280	121259	106061	118873	117162	66335	82411.7	64455.6	176258	114108	150544	93370.1	99294.2
K01489	18007.6	14801.9	43181.7	62774.3	31919.6	11615.8	19969.6	13057.1	17277.5	8648.29	9539.06	16638.7	4876.1	14832.7	7072.09	8658.84	47226.7	60605	21481.8	12754.3	43036.2	70545.5	7749.66	53853.2	22554.7	11371.1	14781.3	66409.7	101288	64295.6	79397.7	73170.5	75022.4	31743.5	29308.1	15366.2	16134.3	51411.8	63402.1	68958.4	63128.5	37534.7	48654.6	28232.6	93207.6	32219.4	71090.3	23987.6	54886.6
K01491	45374.2	42432.6	105553	75346.6	120988	114936	122234	122247	84149.6	81723.9	105917	117979	60261.3	76858.5	73976.7	9506.84	53628.7	65621	103676	21389.3	84712.2	71246.5	33112.4	54091.2	30687.7	12650.2	81457.7	76070.7	102525	65152.6	80744.5	73900.5	76306.4	54717.8	38242.9	71793.7	185807	100077	65614.6	88502.4	106658	57417.9	72560.6	67462.5	115695	118589	131327	95936.8	97756.3
K01492	3	0	72.5	34	0	0	0	0	0	0	0	0	0	0	0	0	0	0	0	0	0	0	0	0	0	0	0	0	0	0	0	0	0	0	0	0	0	0	0	0	0	0	0	0	0	0	0	0	0
K01493	18470.8	15614.1	31498.5	35708	27210.9	11629	16983.2	9609.21	12974	10247.2	7849.73	14906.9	4012.18	13432.6	5436.56	8102.84	38751.3	47687.5	16765.4	12594.4	38374.6	66963.2	2380.24	51473.2	21621.7	6591.53	8956.74	14565.8	29770.4	15943.6	47783.6	63667.4	14706.5	11491.6	12090.1	3655.36	5914.1	27324.3	19680	33630.6	42859.3	16171.1	40528.2	11960.5	26916.8	17851.2	16892.8	9032.59	20426.6
K01494	26781.5	26369	73747.4	39441.2	91041.7	102310	102268	112366	70129.6	71329.3	97617.1	102429	56084.7	62551.6	68409.8	1404	15049.4	18058.5	86905.4	8789.88	46438.3	4768.25	30769.4	3650	9758	5976.67	72574	62380.9	74222	50083	33562.9	10510.1	62071.9	43437.4	26444.2	68130.9	180008	73116.6	46711.6	55576.3	65818.2	41391.5	32481.4	54160.1	89914.8	100646	115038	84990.2	78178.1
K01495	47021.5	39329.5	103635	49668.5	114899	111068	116471	120745	82609.1	81273.3	104995	116676	59986.3	74941.1	73286.8	9385.84	52995.9	63909.5	103436	20433.3	49077.4	71069	33312.2	54006.9	30639.7	12245.1	83546	73791.7	95374.9	60931.6	77717.1	73595.8	74394.4	52251.2	38372.8	61632.5	184493	98514	61152.6	86190.6	105868	54027.6	71656.6	66651.2	110764	112186	109680	88596.3	95959.9
K01496	21325.9	18882	49610.1	32066.1	77218.8	94991.2	96864.8	106340	58863.5	59710.6	91337	88407.2	49831.5	56720.8	61532.7	838	6285.5	4905.5	82106	8621	41532.5	631	25136.1	217	8124	1032.58	65326.2	9641	1223.5	764.5	1251	746	1109	24692.8	9175.31	60429.8	166211	47382.3	1761	17577	36144.5	18461.3	23367	34921.7	21360	85660.8	78646	70532.9	44597.1
K01497	17818.3	10357.8	30967.2	27595.3	77666.9	92138	94845.4	112431	64279.5	62101.6	96064.4	91277.6	51410.7	55581.3	65122.2	9627.67	52970	75845	107614	20723.3	49186.3	24110	34882.8	48299	39652	18498.7	80037.9	127730	169820	111085	77702.7	88948.2	95779.8	63407.9	46659.3	63911.6	186274	104204	102090	100466	111904	58642.5	50287.6	59503.9	172526	109956	145637	89602.1	97070.5
K01499	559.83	368.5	3556.35	305.66	174	26	98	37	51.67	1.5	27	37	6	38.33	16	0	11	0	0	0	63	0	0	0	0	18.67	1.5	0	12	0	15	0	0	31.5	71	28	74.5	50	8	5	119.67	35.5	2.5	251	10	199.5	125	91	389
K01501	15429	13780.1	19690.5	27188.2	67657.3	89074.6	88381	103886	55022.9	58825.1	89608.6	86234	49225.2	52561.2	60061.1	839	6280	4905.5	82011.5	8592	41111.6	632	24953	217	8124	1021	64956	9628.5	1198	744	1182.33	762	1123	20107.4	7958.1	49654.9	164195	46314.4	1619.12	16521.4	30783	14162.1	22795	32330.8	20043.2	77251.7	54876.2	64080.5	32885.2
K01502	16.5	9.17	1607.31	551	131	30	38	56	47	71.33	19	29	50	104.66	15	0	0	0	10	0	62	0	18	0	1	0	115	9	14	12	5	55	21	57	77	33	121.5	148	20	25	164	46	5	300	89	361.5	503.5	141	365
K01505	14956.8	8752.01	21178	3944.54	7921.02	4082.69	4286.93	1591.18	4755.72	2199.87	1735.78	9070.58	1102.17	4233.31	1031.28	13	0	6.5	63	96	421.63	0	256.3	0	0	6	1529	5.5	0	0	268.41	98.5	61	758.92	1156.68	726.63	620.04	1310.88	67.62	782.05	5909.74	1484.91	237	5491.71	757.28	4885.41	6231.54	4009.98	6014.22
K01507	32425	21646.8	66397.5	41250.2	92794.9	99043.2	104257	112707	70484.1	68250.6	95121.8	100223	52360	65799.2	65606.2	16510.8	19716	29490.5	88718	28326.8	46423.4	13123.6	32074.6	27448.5	31638.9	10266	83369.3	64774.4	78013.4	52139.7	37426.4	18215.4	98983.4	43512.7	28017.1	55950.2	178796	76061.8	48635.3	58205.3	76263.3	39789.5	37172.3	51991.4	93116.6	97104.8	96035.9	78184.7	75214.5
K01510	0	0	0	0	0	0	0	0	0	0	0	0	0	0	0	0	0	0	0	0	0	0	0	0	0	0	0	0	0	0	0	0	0	0	4	0	0	0	0	0	0	0	0	0	0	0	0	0	0
K01512	19342.7	21071.8	69536.1	45085.8	28146.1	14346.1	17106.4	10200.7	17494.2	16708.1	11901.3	22615	8440.43	11404.4	10686.8	8411.84	34689.2	58808.5	21530.8	12666.3	42781.8	13215.5	7684.37	28174.2	19271.7	9548.2	14717.5	66374.2	100891	64291.1	45044.6	71948.9	70081.4	30310.1	23228.1	8373.86	13798.8	34425.9	59449.5	50510.2	58626.8	27160.3	16436.5	24095.8	89348.4	25995.5	44715.1	20232.9	45442.1
K01515	39008.9	35575.6	86191.1	74092	111987	107586	111778	122934	77484.9	75932.6	103415	107317	58685	66552.9	72182.4	17688.7	78259.1	84836.9	108637	30247.7	51322.3	139878	37353.4	103378	51869	22783.1	88684.5	128326	171611	111791	147282	90881.5	106729	72952.3	57647.6	59940.7	189468	138706	110607	139075	118346	73893.4	115271	71558.7	181314	120759	136927	94305.8	109462
K01517	1	0	8.5	0	0	0	0	0	0	0	0	0	0	0	0	0	0	0	0	0	0	0	0	0	0	0	0	0	0	0	0	0	0	0	0	0	0	0	0	0	0	0	0	0	0	0	0	0	0
K01518	0	0	0	45	0	0	0	0	0	0	0	0	0	0	0	0	0	0	0	0	0	0	0	0	0	0	0	0	0	0	0	0	0	0	0	0	0	0	0	0	0	0	0	0	0	0	0	0	0
K01519	0	0	42	0	0	0	0	0	0	0	0	0	0	0	0	0	0	0	0	0	0	0	0	0	0	0	0	0	0	0	0	0	0	0	0	0	0	0	0	0	0	0	0	0	0	0	0	0	0
K01520	36564.3	30233.5	84193.9	44809.1	106853	108013	110991	118407	76328.6	78554.5	99924	112912	58202.9	70663.3	70509.9	1807	30985.4	21791	89505.9	10519.9	83527.4	63674.2	31462.9	44671	13253	10896.7	74280.2	65692.4	83269.2	55286	71841.3	17793.2	69835.9	49018.4	33146	69484.7	181850	91277.4	55747.5	77479.6	90962.3	51010	66394.4	57578.6	99032.3	104620	116869	85818.8	87701.8
K01521	54.2	74.6	2010.37	373.81	0	0	0	0	0	0	12	18	0	6.33	0	0	1.43	0	0	0	157	0	4	0	0	0	0	0	0	0	0	0	35191.2	21	109	84	135	63	0	15	21	9.2	0	493	23	497	242	114	581
K01523	14534.2	11290.8	26636.7	31403.8	71152.8	90567.2	91537.7	104991	57289.3	59242.1	90455	87215.2	49490.5	53935.2	60836	838	6285.5	4905.5	82115	8604	41464.5	631	25115.2	217	8124	1032.58	65002.2	9634	1196.5	762.5	1227	735	1109	24418.3	8875.31	59997.8	166042	47163.3	1745	17313	33196	18050.8	23250.5	34102.7	21001	83844	76778.5	69248.9	43175.1
K01524	47059.9	39768	98233.7	78954.1	132430	117861	133298	129069	90877.9	77133	106262	119586	58986.1	84077.3	73849.4	17430.7	65722.9	82994.2	111015	30436.5	52293.2	82561.2	36713.6	77616.5	48564.6	20714	89522	128267	170986	111592	113055	89896.7	136457	70561	56309.2	81482.1	196191	126418	107206	124291	140644	78492.2	85281.8	80381.1	181605	136674	190485	109264	130012
K01525	18218.9	14216.9	27776.7	30351.1	73423.2	91790.3	92011.1	108932	60696.9	61502.1	94828.6	89984.5	50886.7	54989.1	63440	9093.84	40517.3	62046.3	102977	20106.3	46748.7	13789.4	32026.1	28245.1	27336.3	10285.3	77276	73651.5	94777.1	60661.1	43067.7	72244.2	69038.1	44727.7	29250.1	52815.6	176149	78578.8	56522.6	63288.3	76516.3	37653.4	38198.7	48616.2	104036	94678.8	95111.9	78473.6	65695.8
K01531	217.86	327.43	4423.81	2399.85	697	196	417	387	439.67	199.58	231	273.75	147	532.83	290.5	0	118.43	92	56.5	5	96.67	0	96.3	0	0	24	100.5	259	392	232	123	205	35590.2	3216.57	192	487.5	449.9	462.54	319	819	1921.67	1245.2	210	1456.5	794.97	445	1800.15	431	846
K01533	33358.6	25512.5	54071.4	43997	91499.1	99466.8	104629	113962	71153	67201.8	98594.4	101966	53425.8	66089.8	66706.8	9106.84	40535.4	62099.3	103162	20244.3	47616.9	13796.4	32440.5	28252.1	27336.3	10346.9	79506	73666.5	94874.6	60678.6	43219.2	72344	34205.9	45274.8	31362.2	64944.7	178839	80818.4	56779.1	65704.3	90878.3	44304.7	39324.1	56331.9	106044	106154	121730	86864.6	82478
K01534	22889.8	15884	39676.3	62927.3	81409.9	90875.4	94014.6	111502	61543.1	61531.4	94773	86295.6	51025.2	54947	63749.6	9467.84	53312	65416.7	100747	21172.4	82115.4	70684.3	30908.8	53097.7	29988.1	12665.4	76476.5	75130	101162	64194.6	80127.3	73564.6	76202.9	45096.5	34847.4	54542.7	179295	95751	64370	84173.7	81682.4	50138.8	70142.3	51124.4	111848	102043	117322	82325.4	77247.5
K01535	409.08	1603.01	731.83	239.5	78	25.83	48.5	26.5	51.17	60	20.83	12.5	6.17	46	15.33	0	0	0	0	0	7	0	8	0	0	0	40	0	13	5	0	0	0	159	45.5	337.5	393	299	128	664	1815	1101	168	1233.5	471	94	1040.5	233.83	489
K01537	12062.5	13887.4	26550.3	10607.4	23278.8	10050.2	10778.3	6660.7	11627.6	11621.9	6246.5	14354.5	6420	7017.83	6563.74	255	13007.6	1846.2	92	20	777.67	57525.6	373.5	25827.8	3343.4	1946.38	1349	168.2	711.35	295	34554.8	1349.58	5651.2	5614.92	5880.14	5004.67	2831.48	17407.7	4228.5	19870.7	10957.8	9769.03	32655.9	7997.9	4540.13	8185.27	6144.22	5677.68	11300.5
K01539	0	0	71.33	0	0	0	0	0	0	0	0	0	0	0	0	0	0	0	0	0	0	0	0	0	0	0	0	0	0	0	0	0	0	0	0	0	0	0	0	0	0	0	0	0	0	0	0	0	0
K01545	17	11	1043.89	201	0	0	3	0	0	0	0	0	0	0	0	0	0	0	10	0	17	0	43.25	0	0	0	64.25	0	0	0	0	55	21	19	26	2.25	14.65	45	0	0	60	16	9	30	16	7	175	34	256.5
K01546	3484.94	2811.19	11465.9	3662.33	67080.3	87902.7	87881.3	104008	55048.5	58928.8	89377	82288.8	48942	52267.3	60067.5	838	6521.93	4905.5	81968	8596	40929	624	24830.2	217	8124	1011	64634.8	9624	1222.25	771.5	1023	761.75	36363.2	19972.1	8336.84	50623.4	165085	46740	1815	17700.2	31574.8	15947	23019.2	34331	21014.1	76685.8	54975.6	64386.5	36503.4
K01547	3329.19	2759.02	10964	3671.33	67075.3	87902	87880	104008	55047.2	58928.8	89377	82288.8	48942	52267.3	60067.5	838	6521.93	4905.5	81968	8596	40929	624	24830.2	217	8124	1011	64634.8	9624	1222.25	771.5	1023	761.75	36363.2	19972.1	8333.17	50621.8	165084	46740	1815	17700.2	31553.1	15941	23019.2	34333.3	21014.1	76684.2	54901.6	64386.5	36497.4
K01548	3329.19	2759.69	11290.4	3703.33	67080.3	87902.7	87881.3	104008	55048.5	58928.8	89377	82288.8	48942	52267.3	60067.5	838	6521.93	4905.5	81968	8596	40929	624	24830.2	217	8124	1011	64634.8	9624	1222.25	771.5	1023	761.75	36363.2	19966.1	8333.17	50623.4	165085	46735	1815	17700.2	31574.8	15947	23018.2	34333.3	21014.1	76674.8	54901.6	64386.5	36503.4
K01551	2169.05	1710.49	13986.2	9556.28	2211.25	630	1387.25	815.25	1454	391.5	614.5	726.5	358.5	1383.5	574.76	0	127	140	27	0	199	69	44	11	1	267.92	821	12	16	11	219.25	73	27	231.07	312.64	296.75	460.94	498	17	213.5	1163.5	254.83	113.5	979.05	292.44	1563.75	2220.68	700.54	954.18
K01555	12780.9	11450	11262.5	3638.44	79835.9	94230.7	96961.3	107005	62628.6	63539.5	92096.8	92497.1	50295.7	61280.5	62184.3	851	6276	4892.5	82023	8692	41167.5	631	25029.3	217	8123	1019	66024.5	9627.5	1185.5	758	1151.16	755.5	1156	20511.1	9171.96	60330.9	165421	47416.3	1663.12	17416.2	36784.9	15715.9	23635	36436.5	20674.3	83879	57993.9	67128.8	39810.8
K01556	14181	11527.8	16104.9	5100.77	81073.7	94548.7	97780.8	107387	63437	63728.8	92403.7	92872.6	50395	61905.8	62456.3	851	6399	4994.5	82073.5	8706	41345.5	693	25150	228	8123	1215.91	66210.8	9631	1192.5	763	1181.16	766	1147	21378	9956.25	51194.2	164970	47654	1754	17657.8	37807.3	18207.7	23446.5	38187.7	21009.1	85105.8	77612.4	73358.8	47711.6
K01560	10534.6	11201.7	21532	53316	8361.5	2646.66	6998.08	2509.25	4040.51	981.24	1863.16	2252.08	863.84	3652.82	1693.99	0	29.75	72.5	312.5	44	1468.5	16.5	671.17	14.25	0	45.99	1079.75	35	97.5	34.5	156.08	176.75	376	2757.29	2479.95	20246.5	4080.28	1907.3	213	1552.42	8541.5	7849.33	1001.5	7440.85	1423.27	15202.9	49656.7	11751.8	23310.8
K01561	225	246.17	3486.14	833.75	272	94	292.5	107	107.5	63.5	29.5	50	51.5	192.49	123.5	0	0	19.5	70	0	395	0	202.05	0	0	0	271.25	0	6	0	24	66	28	283.5	215	89.75	195.25	421.2	10	113	1193	594	50	1026	67	2190.5	984.5	428.5	1916
K01563	2924.33	3547.27	9373.83	1718.36	3878.38	1124.63	2371.62	1899.75	1958.97	672	833.46	1146.58	446.67	2484.17	1291.05	0	350	238	2337.89	31.88	601.26	564.25	100.38	1050	694	65.67	239.25	929.38	1494	912.5	797.63	372.12	508.62	553.38	648.83	645.8	318.12	965.13	844.62	1026.25	5272.53	789.7	615.75	1557.87	1480.08	1328.29	1747.08	1489	1665.66
K01565	136.17	367.83	914.44	0	93.5	18.33	35.33	31	14	3.5	4.5	14.33	6	13	2.83	0	0	0	0	0	8	0	0	0	0	0	0	0	4	0	0	0	0	89	20.83	13	1.67	56.5	21	3	69.5	52.33	11.5	885	67.83	359.67	79.83	1560	125.7
K01567	1457.5	2422.25	2778.03	1752.55	5.8	2	3	12.7	1.8	0.6	0	0	0	3	1.4	0	415.1	157.2	16	0	0	91.6	0	84.8	2.4	277.8	13	46.2	137.85	82	193.6	23.75	53.2	6.71	48.8	3	55.8	134	98.5	92	61.15	89.2	62.4	16.6	109.63	27.6	76	8.6	45.4
K01568	0	0	0	19	0	0	0	0	0	0	0	0	0	0	0	0	0	0	0	0	0	0	0	0	0	0	0	0	0	0	0	0	0	0	0	0	0	0	0	0	0	0	0	0	0	0	0	0	0
K01569	79.33	40	1718.06	364.85	451.6	150	254	327.4	285.27	116.2	127	199	124	430	229.8	0	95.2	108.4	14	0	86	45.2	0	147.6	4.8	193.6	18	84.4	271.2	156	192.2	19	94.4	24	125.6	123	60.6	57	191	103	105.47	71.4	38.8	450.2	199.6	260.2	153	147.2	890.8
K01571	14108.9	9919.52	21502	7803.21	15676.9	8011.48	9588.36	6062.59	5981.64	3024.86	5822.15	8432.21	2301.03	5589.48	3285.87	7943.84	37996.9	46019.3	18671.8	11419.3	2072.4	66846.4	2004.99	51329.1	21573.3	6221.32	7264.74	12290.5	22590.1	11672.1	44933.4	63284.2	12739.9	7072.71	10657.1	2374.57	5328.44	26059.8	15309.6	30766.8	35903.6	14216.7	39758.1	10155.2	22439.4	15177.4	16905	8705.34	13753.7
K01572	9973.6	5156.52	21295.8	5118.05	10571	2983.91	4769.11	5099.59	4577.25	2663.86	5034.61	7231.46	2035.85	2918.87	2786.44	7943.84	38248.4	46019.3	18666.8	11419.3	2072.4	66846.4	2004.99	51329.1	21573.3	6221.32	7256.99	12290.5	22586.3	11672.1	44923.4	63300.3	12739.9	6867.71	10481.3	2028.07	5248.69	25980.4	15302.1	30704.8	34952.8	14035.7	39723.1	9844.47	22033.4	14057.9	15499	7737.09	13320.8
K01573	8850.1	4743.87	18705.3	2554.42	5300.89	2802.84	4048.11	2652.84	4213.11	2593.86	4986.32	7062.46	1696.42	2720.01	2680.96	7699.84	25827.9	44297.3	18645.8	11419.3	1619.4	9592.37	1810.49	25651.1	18280.3	4514.32	6969.99	12229.5	22141.1	11591.1	10578	62100.2	7604.9	5706.71	5689.63	1919.07	4032.36	9796.87	11367.6	12552.3	31982.1	6777.87	7867.05	7918.22	18658.4	10831.6	13712	7260.09	10159.9
K01574	10	10	2846.51	689.63	168.33	27	81	24	48	63.33	9	9	95	23.66	9	0	0	0	0	0	20	0	5.1	0	0	3.67	0	0	0	0	4	3	0	16	15.5	25	0	15	0	0	130.67	10.33	2.67	45.5	3	43	96	0	160
K01575	2544.73	937.08	1646.64	31081.2	2103.6	702	656.58	2769.2	2286.8	225.6	778	1080.5	466	885.5	764.82	539	8221.28	12929.7	2002.5	89	3222.25	3590.1	3926	2465.05	936.4	4868.3	4136.58	51769.2	71485.6	48333	31601.9	7911.75	25210.2	19902.1	15578.3	1195	7934.8	23115.4	43552	34075.8	7286.82	17143.4	7552.4	9633.38	65294.7	11484.1	28135	7652.68	22219.7
K01576	475.67	357.33	2585.51	1775.33	154	35	49	40	66	45.33	24	40	9	54.83	14	0	11	0	10	0	62	0	17.8	0	0	18.67	60	9	20	12	22	58	28	49.5	95.5	43	116.4	77.2	21	33	186	51	27	281	30	304	370.5	135	509
K01577	62.2	72.6	1694.13	178.67	440	146	254	319	281	115	127	195	80	430.83	227	0	0	0	0	0	77	0	0	0	0	0	0	9	14	18	0	0	0	34	90	123	45	46	14	11	78	20	0	279	35	243	98	120	409
K01578	490.21	332.49	3864.76	796.22	2315.5	595	2102	623	1105	197.83	521.5	549	151.5	796	320	0	0	19.5	97	20	378	0	177	0	1	2	348	13	2	10	22	55	41	440.5	309.64	222.5	258.33	310	25	189	1520	321	85	991.5	188.75	2841	1621.18	636.54	3126.5
K01579	37472.8	35396.7	75240.4	40686.4	103816	110762	112933	113464	75719.5	78535.6	99565.7	112876	57824.2	72328	69893.3	1024	7087.78	6629.2	82879.5	9839	78834.3	759.1	26812	374.05	8182.4	1477.21	69459.8	12020.2	8574.6	5202	4317.01	2675.58	38188.4	23592.4	11078.1	56332.8	166220	49128.9	6187.5	20809.9	53896.9	18167.4	24265.1	41019	25995.8	86081.5	62327.8	72979.2	48731.6
K01580	7091.69	4484.25	11256.9	5513.24	9732.64	3793.05	5646.38	8673.8	8905.83	4564.31	9452.72	6640.84	2971.17	4124.46	5318.63	16465.8	63625.2	113142	36029.2	22462.7	8799.22	19250.8	11089.4	37399.4	26387.9	15020.3	21484.3	124686	181733	116713	79673.3	132471	63354.5	43190	40263.3	5297.59	22827.7	60361.2	106724	88845.5	53063	44010.7	25911	28068.3	162565	32525.3	75879.1	24979.4	59928.4
K01581	5449.48	3835.27	17000.9	5179.63	74492.8	88605.7	90746.6	107153	56078.4	59505.5	89808.2	82606.3	49252.4	52816.6	60431.9	1093.83	19739.5	7302.17	87447.3	8672.76	42904.5	63586.2	25462.1	29337.8	23336.7	2973.33	65602.1	12058.1	5322.32	2959.5	38257.8	3822.76	44045.4	24989.5	14742.5	59995.7	167750	65506.5	7764.16	38540.9	39110.1	26339.3	58555	36874.9	27327.9	86172.5	80466.7	69922.5	47510.5
K01582	3448.14	3497.79	5987.15	4158.11	3413.83	1378	1476.24	3603.25	3133.5	671.16	4168.17	2699	1289.67	1130.17	2389.79	692.83	30400.1	51201.2	15480	1459	4058.74	10114.7	4890.67	8149.83	12785.7	5806.24	5297.41	61716.8	89816.8	57723	39467	64632.5	66485.9	21346.3	19717.3	2421.67	10806.8	29647.8	52821.7	43851.5	23716.6	21421.8	12754.7	12001.5	80305.2	14876.5	37246	11129.1	28110.9
K01583	19.33	44.33	309.5	240.67	9	0	0	3	0	0	0	0	0	0	0	0	0	0	0	0	3.67	0	0	0	0	0	0	0	6	0	0	0	0	55.67	0	0	0	0	0	0	0	9	4	0	0	0	0	4	0
K01584	9315.5	6287.13	8099.21	5431.58	70762.5	89022.9	88343.7	111231	60659.5	60729.2	91123.5	84780.2	50040.7	53089.4	61602.8	10001	31227.2	48732.2	88570.1	18344.4	50212.7	12247.5	36981.6	10896.3	16501.6	15659	81983.8	165173	215764	145871	95777.9	25324.5	111889	70352.6	54496.3	52964.6	187985	114750	132326	118874	49474	64243.3	46002.8	57974.3	215929	103083	138816	85750.8	98742.9
K01585	24429.1	27345.6	41019.4	36131.7	27215.7	14770.3	19427.7	10513.2	16851.1	8684.83	9377.73	20412.7	4750.26	16143.9	6521.52	8268.84	34542.9	57213	21090.8	11642.3	6390.03	13180	7448.17	28101.9	19215.7	9371.12	14837.5	64051.2	93705.2	59969.1	42203	70087.5	68016.4	24212.8	23301.2	5352.87	13274.9	34319.2	55175.7	48739.3	52804.4	26913.8	16282	25360.8	85648.3	25849.8	50809.5	19214.2	43310.7
K01586	47146.8	45500.6	111356	97838.1	123926	115737	124082	123628	86297.9	82458.9	106707	118948	60676.5	78735.2	75346.5	9501.67	55091.4	66187.2	106395	21407.2	84278.5	77618.4	31933.4	57726	42725.4	12722.5	80150.9	78504.4	106353	67374.1	83781.1	77645.1	111763	54998.8	39670.6	70650	182311	102513	67278.9	89721	115843	55466.4	75916.5	67672.2	118004	122050	134227	95885	99738.6
K01588	45177.3	41943.2	102747	74845.7	120092	114713	121397	122014	83719.1	81548	105789	117722	60227.3	76468.6	73842.2	9506.84	53512.7	65522	103656	21384.3	84651.9	71177.5	33016.6	54080.2	30687.7	12469.2	81353.7	76066.7	102508	65138.6	80612.5	73900.5	76295.4	53713	38188.3	69757.7	181339	98689.3	65089.6	86491.4	100099	53013.6	72084.1	63541	114177	116442	129743	93541.1	95954.5
K01589	38960.8	37454.1	64373.7	71335.6	111799	113680	119587	116724	80849.2	79156.5	104883	116358	59335.7	75297.5	72577.6	8577.84	32426.2	49541	101295	20177.3	44893.9	10328.5	28680.6	25973.2	26414.7	6036.2	76615	22217.7	23971.2	12781.6	12248.5	63128.4	44547.3	34906.4	17116.1	68190.2	171806	59021.3	13557.1	32250.9	79280.4	28105.8	32364.1	50877.3	41575.6	103859	98109.8	84864.2	68631.8
K01590	513.4	111	870.34	219.05	1276.11	615.8	622	489.6	801	264	326.4	489	139	832.36	653	0	365	98	52	0	19	0	42.29	0	0	24	40	271	374	251	156.25	1738	34059	193.29	190	361	70	407.43	207	190.34	9086	266	53	643.34	497.4	720	610.57	546	666
K01591	46181.8	42088.2	102415	75455.7	122894	114439	120822	123934	82779.7	81446.5	105500	117357	60265.8	76043.5	73410.3	9750.84	65681.7	67244	103680	21380.3	85173.9	128431	33257.6	79758.2	33980.7	14176.2	81629.7	76127.7	102929	65214.6	114864	75077	81373.4	55160.5	42890.3	71163.7	183550	115420	69365.6	105703	103687	63132.6	104054	66145.5	118197	118804	131496	93621.3	99467.9
K01592	0	0	0	61	0	0	0	0	0	0	0	0	0	0	0	0	0	0	0	0	0	0	0	0	0	0	0	0	0	0	0	0	0	0	0	0	0	0	0	0	0	0	0	0	0	0	0	0	0
K01593	217.5	222.67	2573.92	511.5	579.5	109.67	457.33	159	200.33	26	106	73	23	141	69.5	0	0	0	0	0	22	0	31.75	0	0	0	16.75	0	2	0	10	0	7	132.5	44	53.92	35.08	242	19	31	346.17	250	15	433.5	48	1845.67	449	328.5	502
K01594	296.5	59	274.17	156.5	9.33	1	3	0	11	0	0	0	0	3.33	0	0	0	0	0	0	0	0	0	0	0	0	0	0	0	0	0	0	0	4	0	0	9	14.5	0	1.67	4	0	0	6.17	4.5	16	0	7.5	4
K01595	30838.7	25861.2	52327.5	40850.9	92993.2	101300	108113	113115	70117.2	65436.2	98535.6	98668.2	52620.7	66705.4	66624.5	9089.84	40532.8	62097.8	102724	20219.3	46367.9	13792.4	30974.9	28245.1	27336.3	10383.7	77928.7	73639.5	94723.1	60667.1	43321.4	72327.7	69051.1	48502.3	30823.1	54753	177125	79582.8	56549.6	64163.8	85534.3	39475.7	38752.7	52791.5	104804	101388	100174	80771.7	74701
K01596	8870	8507.5	13389.5	3793.07	72022	91936.2	92541.3	105038	56195.3	59235.2	90079.5	83245.8	49107.5	54680.8	60622.2	838	6280	4886	81987	8587	40933.3	632	24812.6	217	8123	1021	64620	9615	1192	757	1029	715	1109	20098	7997.17	50343.2	164464	46377.5	1724	17115	32005.2	15134.8	22950	32607.7	20550	78474.5	54793.8	64851.8	34595.7
K01597	8719.93	5981.17	8580.77	52224.9	11320.2	6016.07	7858.83	3744.3	6749.83	5233.5	2562.2	10515.5	1990	8847.43	2205.5	30	15.25	44	414	112	1516.67	2.5	1619.5	14.25	0	31.5	2889	35	144	28	209.16	67.25	366	3683.07	1289.83	1317.17	428.33	962.17	46	1011.92	6868.34	1661.33	519.5	4059.59	732.56	3056.17	2817.4	2424	6389.17
K01598	3845.66	4776.83	1309.5	3777.28	4973	4147	4727	908	1330.67	348	749	1155.5	237	2448	420	0	1.5	6	9.5	0	3.67	0	0	0	0	0	18	9	63	2	106.5	11	304	3048.07	172	296	73	106	8	68.5	1000.67	240	32	318.25	243.86	1128	1322.4	875	554
K01599	42091.6	37060.4	87794.2	68402	111412	110710	116832	118864	82849.9	81310.5	105246	116873	59784.9	74121.8	73605	9262.84	41331.2	63794	103649	21389.3	84168.6	13923.5	32862.1	28402.2	27394.7	10743.5	81040.2	75996.7	102032	65066.6	46243	72686.2	70918.4	50337.7	33045.6	71486.7	184453	83396.6	61623.6	69940.9	102054	49277.8	40610.6	62506	112128	111981	127975	92608.9	92638.2
K01601	336.5	228	3705.3	2965	2355	646	2043.5	584	1107.5	203.5	478.5	507	172.5	706.66	368.5	0	4	0	15	14	57	7	56	0	0	5.67	187	7	6	10	0	61	28	1265	601	9583.5	1323.17	393	54	338	1355	2703	436	925	238	5498.5	21889.5	4720.5	7171
K01602	454.5	388	5575.46	5739	2228	632	1914	532	1114	262	486	498	161	810.83	372	0	4	7	3	14	23	7	41	0	0	2	415	11	6	10	0	9	0	794	607	9600	1407.17	360	54	313	1409	2656	432	913	237	4004	21627	4583	5846
K01607	9840.95	3519.86	41138.2	31755	13064.4	4049.17	8989.74	6555.95	8077.88	1907.22	3288.59	4144	1794.75	5348.9	3308.15	550.83	9580.27	13624.9	5291.38	158.88	4874.28	9302.51	4670.3	5886.63	12856.1	5128.13	5179.91	54333.4	75421.9	50696.5	34702.7	10215	61955.7	19987.2	18545.3	31753.7	13267	27315.4	46003.2	38888.7	19973.7	24093.9	12264.1	16045.5	70647.4	19328.8	58203.7	15171.4	37960
K01608	535.87	243.35	4358.05	2272.5	1971	585	1701	617	1793	267	604	761	325	952.83	570	0	29	12	33	0	64	249	91.55	70	39	0	75.25	44	51	39	87	151	1266.25	97.17	274.67	289.25	460.65	250.2	23	174	1790	218	101	2021	94.75	780.33	1673.5	452.75	1498.83
K01609	39439.1	37081.5	91609.2	64162	106495	110447	115803	113428	76470.2	76888.7	99986.7	109816	57288.7	72700.2	70089.4	878	6479.85	5148.2	82579	8756	43037.5	736.1	26939.8	326.05	8135.4	1493.88	69738.5	9736.2	1479.1	965.5	1602.51	830.58	1430.2	27232.5	11749.3	66326	168041	49319.1	2013	19880.1	50121.4	21758.7	24556.4	44277.3	22946.2	94217.4	85725.7	78127.6	60220.3
K01610	23692.2	16428.1	54300.3	58864.4	24294.2	10814.7	16250.9	9183.34	16574.1	7908.12	9170.52	19380	3905.92	13900.3	6584.36	8251.84	34418.7	57399	20814.8	11646.3	5506.9	13258.5	6146.21	28127.2	19215.7	9636.2	13259.2	64063.7	93708.2	59993.6	42455.7	71652.8	68079.4	29947.3	23768.6	15038.8	14679.8	34738.6	55192.1	48670.4	59384.3	29186.8	16526.6	24582.6	85760.6	29605.4	69749.8	23403	49381.1
K01611	14294.4	14450.9	32447.7	9473.99	7124.88	3448.93	2229.42	3076.63	1460.16	401.1	791.07	4640.33	834.1	1891.34	910.76	244	13056.5	2073.7	2408.39	36.88	1085.51	57840.8	377.73	26801.8	3988.4	1911.71	638.75	1069.08	2132.35	1086.5	35337.2	3121.87	5661.82	2899.48	5785.07	600.55	1913.42	17771.5	4988.12	19260.5	16455.1	8508.6	32570.7	5825.44	5311.41	8295.6	7254	3853.14	7947.16
K01612	0	0	3	0	0	0	0	0	0	0	0	0	0	0	0	0	0	0	0	0	0	0	0	0	0	0	0	0	0	0	0	0	0	0	0	0	0	0	0	0	0	0	0	0	0	0	0	0	0
K01613	38695.1	31780.8	82092	39202.9	108028	106301	114344	120833	77188.1	70465.7	100933	105560	55041.8	70785.6	68671.1	9889.84	60981.3	76750.3	105277	20357.3	51446.2	74618.4	36741.1	56304.1	31562.3	16865.9	83949.7	125698	166876	109239	109055	81597	99388.1	69272.4	52655.3	68186.2	192350	120624	104763	119155	107838	71147.1	79211.2	70997.5	175938	120891	156762	97045.2	113061
K01615	17	159.4	747.42	993.04	0	0	0	0	0	0	2	0	0	0	0.67	0	0	0	0	0	0	0	0	0	0	0	0	0	0	0	0	0	0	108	9	6	9.33	0	0	0	0	7	0	0	0	2.33	0	0	20
K01616	15	37.5	277.17	1258.38	490	162.5	271	338.5	313	120	135.5	202.5	85.5	458	239	0	0	0	4	0	41	0	0	0	0	0	11	0	0	6	5	0	0	17	46	103.5	22	0	0	6	69.5	31.83	0	134	12	138	122	137.5	235.42
K01617	81	56.5	3583.06	321	780.5	227.5	509.5	447.5	448.5	188.33	180.5	284.5	114.5	660	315.5	0	0	0	30	2	227	0	71	0	0	0	105.5	0	5	6	0	0	13	160.5	144	186.5	181.3	322.67	37	53	712.5	229	56	1303.5	164	1049	1211.25	1784.5	797
K01619	21442.4	19935	52027.5	67394.8	36129.5	15659.3	24050.5	13907.1	18219.5	9059.96	10162.6	17574.2	5038.6	17191	7781.17	8657.84	47727.7	60605.5	21496.8	12762.3	43002.6	70545.5	7763.12	53853.2	22554.7	11370.2	15073	66459.7	101389	64353.6	79470.7	74705.3	75049.4	31904.2	29273.9	15822	16209.1	51430.1	63461.6	68935.4	71555.8	37375.6	48688.1	26779.5	93428.9	33208.7	71185.5	24564.1	53802.3
K01620	31343.5	28254.7	63617.1	37592.9	118976	112795	120022	123652	83988.7	79183.6	105531	113806	59976.5	75292.7	73734.1	10028.8	61485.8	78155.3	105276	21445.3	86429	74640.4	35369.9	56354.1	31617.3	16849	83375	127697	173483	113291	111604	81758.8	100987	64597.4	52862.6	70501.4	188764	120629	108353	119497	101903	68205.5	79320.1	68470.4	178396	122317	153643	99413.4	114465
K01621	7548.33	12159.7	17756.3	25086.4	14608.5	9208.16	7822	4101.5	9185.84	11590.4	5671.16	13494	5786.84	6610.83	6133.76	10	345	269	2379.39	56.88	730.88	564.25	157	1056	701	125	1365.5	945.38	1523.5	996.5	743.38	337.12	693.62	1828	1113.67	4702.5	1400.84	1630.17	970.5	2234.25	8469.9	2468.12	1161.75	4784.25	2113.11	4492.08	3394.12	4483.58	7467.44
K01622	1004	1165	6412	45	288	58	141	33	89	12	33	56	33	46	31	0	0	0	0	0	0	0	0	0	0	0	0	0	0	0	0	0	0	6	22	7	0	0	0	0	149	20	15	47	61	108	33	23	88
K01623	2927.75	1368.4	8624.32	27653.6	4917.75	1740.67	3343.08	3515.25	3573.17	389.33	1360.5	1716.5	632.5	1832	1154	539	8290.75	12978.5	2059	111	3307.5	3643.5	4041	2402.25	933	4954.5	4231	51744	71306.5	48275.5	31569.2	7902.75	25119	17477.5	15826.8	11306.2	9411.5	23527.2	43548.5	34718.8	9593.67	18103.5	8020.5	10182.2	65964.3	11168.2	31839.2	8617.5	24093.8
K01624	46065.1	44069.7	86880.1	74992.6	120401	113412	118992	122576	82393.9	80743.2	105276	116693	59434.9	75550.5	72924.6	9733.84	65672.1	67244	103233	21340.3	83504.4	128431	31510.6	79758.2	33980.7	14153.5	79524.2	76093.7	102891	65188.1	114775	75082.5	187044	54193.1	42304.3	68891.6	181762	114323	68928.1	103597	97035.8	58584.2	103703	63017.2	116554	118943	128725	92973.6	94199.8
K01625	32898.1	26159.7	66744.6	67076.9	100177	100158	107961	121704	77686.1	66213.7	103790	102316	54720.3	66848.1	69768.9	10712.7	94642.1	129975	122867	23390.3	90180.6	86896.6	40461.3	80017.3	44629.4	25939.5	87749.9	190497	265100	171940	152623	150643	133173	85162.3	72707.9	68495.2	200578	150849	162175	164115	133858	89761.7	93165.1	83827.7	259849	133673	191386	109747	137509
K01626	42522.5	30195.9	88327.3	67267.9	102083	106971	113569	122375	76954.4	68024.7	107612	104724	55431.4	66892.9	72519.2	25571.5	108999	176384	144409	43160.8	56857	40111.1	43899	84301.4	65761.9	28816	100049	201667	281866	180500	127014	215457	204927	97565.2	73092.6	71180.4	202932	145004	166607	158426	181152	91147.6	69744.8	85815.2	274053	141296	202788	115081	143794
K01627	35398.8	28428.2	70561.2	36046.6	104676	104817	113897	118522	74205.4	66892.9	102849	101952	54923.8	69621.1	68843.1	9638.84	71168.3	89320.8	113337	22482.3	85117.2	71824.4	33617.6	56867.1	31065.3	12423.3	80949.7	83348.5	115320	72051.1	85087.9	118327	80228.1	53034.7	39966.4	67730.1	186368	102214	72290.6	93379.1	105926	57729.1	73540.2	62177.3	125520	116155	132362	91615.1	92951.7
K01628	2163.01	1859.04	18476.3	2963.75	4554.25	1593.04	3204.44	2310.71	2470.73	2635.45	1007.9	1614.71	1205.25	2177.12	1309.55	7546.01	507.24	5357.66	801.08	9511.39	758.15	1177.46	772.12	3618.31	5618.62	465.66	5845.08	417.77	727.77	401.62	633.32	1114.54	35581.9	935.69	918.11	759.1	587.56	1351.31	418.84	1035.34	4394.2	1523.34	900.8	3079.4	1025.1	5326.26	2922.9	1618.19	4645.23
K01629	97.2	150.8	663.02	1057.68	5	0	0	0	0	0	25	7.5	0	5.5	0	0	1.43	1	4.5	0	11	0	0	0	0	0	0	9	37	12	0	11	35248.2	0	3.67	0	33	10	14	0	0	11	0	4.67	25.72	15	0	0	0
K01630	462.53	340.1	2323.76	1096.97	112	9	64.5	12	27.67	30.5	5	6	47	29.66	7	0	12.43	0	0	0	11	0	0	0	0	18.67	20.5	0	5	0	15	3	35198.2	11.5	14	0	32.5	19.67	0	28	108.67	37.7	12.5	77	27	51.5	115	41	275
K01631	1108.04	2761.58	6122.16	21625.5	2161.5	642.49	2149.66	608.5	1052.67	210.83	507.83	537.66	176.17	849.33	304.49	0	5.43	19.5	43	14	256	7	149.04	0	0	2	262.75	7	11.5	12.5	32	95	35	568.79	529.94	10129.8	1493.35	855.6	111.5	686.5	2695.5	1546.66	460.5	3038	789.66	3321.84	3061.16	2432.77	3614.5
K01633	34890.8	29997.4	67551	70271.1	97397.6	103960	109638	114542	73171.4	69385.4	99385.8	102997	53176.3	69219.6	67391.8	9106.84	40951.7	62285	103168	20254.3	47647.2	13890.5	32576.1	28348.2	27338.7	10653.5	79807.7	73719.7	94950.4	60771.6	43559.5	72387.5	69180.4	48304.8	32492.3	66685.7	180176	81789.8	57191.6	66898.4	95080.9	47141.1	39614.1	60640.5	107159	109045	126484	88623.8	89029.6
K01635	169.66	390.33	1725.83	6893.26	70	21	15.5	18.5	34.67	0	36	31.5	2.5	42	18	0	0	34	4.5	0	3.67	0	3.5	14	0	16	12	9	81	0	196	11	361	2882.67	4.5	7	25	2.67	0	11	65.67	9	9	83.5	38.3	30.5	88.5	25	9
K01637	22275.2	18430.7	34345.1	31596	74841	92651.4	92599.8	109678	60952.7	61735.4	94903.3	90111	51003.2	56128.8	64771.5	9076.84	41140.3	62213.8	102694	20102.3	45998.2	13858.4	30720.3	28256.1	27336.3	10542.2	75903	73687.5	94839.1	60742.1	43280.7	75396.7	69074.1	42221.8	29708	53365.2	176165	78667.3	56550.6	63167.5	94692.1	37791.1	38169.1	49211.6	104191	95420	96070	77977.4	68363.1
K01638	24411.8	20921	44378.3	33984.7	82925.4	95341.4	99784.6	112073	67259.6	64390.2	100321	93855.9	52492.8	58681.8	66760.9	16776.7	63387.2	105968	119235	31014.5	47596.2	22336.7	32484.8	38756.3	45538.6	11788.5	82503	84975	115381	71395.7	52571.4	128880	75999.1	48495.7	35376.1	64853.9	182294	88062.4	67154.1	75389.8	95366.6	47360.8	45170.6	58629	121815	110801	128297	87707	85651.9
K01639	2471.33	1036.54	3557.74	31270.1	6491	990.21	1764.36	3381.96	1361.31	1799.95	3592.15	1887.13	1179	918.87	1640	7932.01	33997.9	44972.7	13465.4	10865.4	1438.49	59536	1656.07	32616.6	9496.62	2758.49	6660.58	9251.77	17639	8852.62	40786.3	55876	45805.9	10024.8	8436.44	1264.52	3680.73	21453.7	12522.3	26422.9	9812.95	11307	34736.8	4304.4	17171.8	9133.43	8398.08	3708.69	8646.52
K01640	17229.5	15084.4	33349.5	10472.5	87390.6	96937.9	102155	111209	67282.7	65906.8	94068.5	98986.8	52175.2	65320.3	64824.6	891.66	12011.9	6659.54	88468.9	9281.88	43693.5	13422.2	27213.2	21484.5	31469.7	5085.46	68822.3	14433.7	8987.24	5191.5	7869.64	11796.7	4429.16	24175.6	13358	62021.4	167499	54272.9	6099.94	24654.5	74021.2	22719.6	31792.2	43313.5	28294.3	92035.4	87597.4	76717.2	55427.1
K01641	1686.08	2107.25	8695.67	50792.4	1240.5	303.17	862.33	226.5	614.83	42.5	157	281	107.5	347	150	0	23.25	36.5	20.5	5	279.67	2.5	68	14.25	0	47.51	302.5	16	67	0	126.5	31.25	316	2883.57	103.5	42.67	94.33	37.67	0.5	98.75	906.67	87.5	57	345.75	149.36	340.67	228.9	195	362.5
K01643	1129.7	271	947.3	1500.23	4817.28	61.14	414	2307.25	113.28	43	11.58	21	316.86	42.22	44.24	244	12170.4	1722	16	0	446	57254	178	25678	3293	1707	240	70	458	91	34345.5	1179	40326.2	1128.57	4745	86	1188	16130.1	3948	18085.5	2263	7185.2	31828	1663.25	3335	3077	1639	427	2823.88
K01644	6506.17	4279.15	20652.3	9382.77	75255.8	88710.6	90409	107694	56566	59368.6	89902.3	82996.5	49569.1	53711	61136.4	1228	18836.4	8112.5	82550	9703	78392	57916	25449.5	25943	11463	2746.67	65533.2	11962	8694	5044	38211.2	2312	43084.2	22072.6	13851.5	50350.8	166081	63667.7	9886	36658	34708.3	22315.2	55001	38791.4	27798	84297.7	58219.5	68608.9	44147.9
K01646	1109.7	246	837.3	1434.23	4807.28	61.14	414	2307.25	109.28	43	11.58	21	316.86	42.22	44.24	244	12170.4	1722	16	0	446	57254	178	25678	3293	1707	240	70	458	91	34345.5	1179	40326.2	1128.57	4745	86	1188	16130.1	3948	18085.5	2283	7185.2	31828	1663.25	3330	3077	1614	390	2792.88
K01647	38315.3	33197.5	101463	71667.8	111665	108306	121143	118263	79860.7	71157.7	102120	106974	55259.9	73682.1	69859	9106.84	40922.4	62496.4	103341	20286.3	48349.2	14010.7	32903.1	28506.8	27344.5	11068.8	80598.2	73815.1	95292.4	60960.6	43759.2	72652.4	69428.8	50361.8	33212.4	69562.1	185023	83746.7	57707.1	68999.9	106695	51054.5	40320.4	64040.5	109442	113981	131750	91424.6	93304.7
K01649	65454.6	60807.2	159437	93763.1	202918	215842	224468	227546	149131	152258	201620	211221	114006	137042	140745	10239.8	47890.6	70106.5	185740	31086.3	160424	14518.5	56620.3	28666.2	35575.7	11684.3	145877	87903.7	110285	70117.1	50079	75267.3	73800.4	75270	42930.3	134065	347013	130272	67165.6	88051.4	143771	65120.5	64143.1	97195.2	136116	200120	205096	166978	138805
K01652	69556.5	60851.3	174526	142976	208782	209598	224589	237434	153449	142936	206579	209326	112649	137604	142273	19264.7	120098	164676	218033	42687.5	135950	89348.4	69022.3	87273.1	59348.4	28294.8	163712	208636	281326	181056	160041	197818	210092	122406	87638.5	135660	369961	206391	172019	191094	197475	116054	120277	131090	295231	245355	284315	192039	204968
K01653	44170.9	40977.3	97078.7	68165.5	116633	112506	119409	120366	81640.9	79444.5	104883	113287	59132.3	74907	73403.6	9489.84	53146.6	65414.5	103238	21363.3	83322.9	71108.5	31531.6	54069.2	30687.7	12283.3	79780.7	76034.7	102400	65119.6	80394	73862.3	111195	53363.5	37838.3	69453.6	181153	98070.2	65055.1	86192.4	98730.2	52716.8	71909.1	62487.2	113906	115162	127594	92881.5	94127.3
K01654	17016	11184.8	32724	4948.49	8047.76	3458.71	5593.15	3039.34	5101.65	2864.24	5015.02	3517.38	1573.09	3808.34	3703.92	7711.84	26189.9	44240.3	18445.8	11486.3	2186.94	9577.37	2094.78	25234.1	18279.3	4510.32	8409.16	12066.5	21821.1	11450.1	10434.1	64456.2	7531.9	6022.33	6545.41	2403.69	4484.81	9795.32	11250	13164	50800.4	8019.87	7904.05	9959.69	18684.1	13483.1	14896.4	7700.97	16118
K01655	19	17	97.33	121.91	39	17	36	23	22	13	11	10	0	48	43	0	0	0	30	0	141	0	71	0	0	0	89	0	0	0	0	0	0	16	94	16	27	42	0	30	431.67	133	15	497.66	11	197.33	268	79.33	973.33
K01657	44490.3	41312.3	99020.4	68389.7	112939	112742	119915	118328	82208.1	79494.5	105194	113660	59009.8	75346.6	73484.8	9099.84	40728.2	62306.5	102922	20263.3	46857.9	13893.5	31303.9	28354.2	27347.7	10776.9	79409.7	73710.7	94917.2	60842.6	43464.7	72367.8	69330.4	51741.4	32683.4	69434.5	179876	81634.8	56858.1	66194.4	95943.8	44815.6	39934.1	59928.7	106692	112685	126830	92571.8	90877.7
K01658	45667.2	44881.3	101387	69140.5	116519	115308	121979	119622	84883.3	81548.8	105934	118077	60027.5	76779.5	73722.9	9116.84	40690.2	62230.8	103274	20284.3	47928.5	13878.9	32723.4	28280.4	27345.3	10634.1	80937.5	73690	94882.6	60790.6	43517.4	72379.8	34135.9	52220.2	33338.6	69981.2	180354	82386.4	56955.2	67250.9	100709	46516.5	40215.9	65193.1	107331	115081	129771	94906.4	94716.7
K01659	11825	7388.97	23224.8	26782.5	71500.8	89739.8	91050.5	105783	57992.4	61227.1	90748.3	87302.2	49812.4	54044	61799	8412.84	11414.9	11391.8	88170.8	18646.3	42617.7	9122.37	27181.3	22562.1	25818.3	4927.32	71705.7	13372.5	7246.09	4235.12	5971.2	10899.2	38760.2	21620.7	10385.8	50817.6	165818	51245.6	5010.12	21593.3	64033.8	17374.2	28494.5	37651.6	25756.7	81529.3	61675.1	68284.6	38174.5
K01661	18316.5	14651.7	25268.3	39775.7	25514.3	12334	17534.4	10088	15579.6	8533.59	8735.19	15997.1	4227.5	14333	6763.08	8251.84	34425.7	57355.5	20764.8	11625.3	5267.77	13251.5	5968.24	28127.2	19214.7	9593.2	12895	64050.2	93707.7	59998.1	42150.5	71618.8	68077.4	25855.4	22685.9	5428.36	12853.7	33416.3	55105	48189.5	56725.6	26032.2	16088.5	20067.3	85210.2	22103.8	44388.6	16491.5	39581.8
K01662	43196.7	39602.8	92156.7	45417.1	116857	112490	119101	120427	82285.7	80752.5	105138	116676	59143.8	75276	73078.3	9489.84	53740.9	65485.5	103278	21364.3	83507.2	71175	31583.6	54065.9	30687.7	12425	79653.7	76029.7	102396	65122.6	80463	73903	76036.4	50823.4	37964.8	69743.6	181677	98824.1	65179.1	86821.6	98992.7	53646.1	72147.6	63606.8	114320	115970	129143	93126.3	95601.9
K01663	3815.5	4707	926.17	196	4965	4147	4721.5	900	1321	352	724	1146	237	2452	405.67	0	0	0	5	0	0	0	0	0	0	0	18	0	5	2	10	0	7	191	180	296	93.33	99	8	87	1036	268	38	352	221	1158.33	1362	886.5	740
K01664	7235.76	7124.63	15337	31769.6	9121.5	2805.74	5349.11	5786.54	6977.96	2896.46	5668.36	4350.21	2051.1	3500.95	4208.67	8238.84	34674.2	57362	20671.8	11522.3	4815.4	13259.5	5728.2	28127.2	19214.7	9634.53	11045.7	64041.7	93664.9	59988.1	42124.8	71561.7	67975.4	24735.1	21329.5	3546.32	12085	32536.3	54964.6	46660.5	48100.6	23518.8	15472.5	17116.5	84069.9	19383.4	41976.8	15053.8	32675.9
K01665	22588.6	15188.6	53251.3	56720.3	25829.3	11652	16877.2	9889.59	17597	8194.46	9450.81	19882	4192.85	14902.3	7171.46	8268.84	34565.2	57276.5	21077.3	11645.3	6268.73	13197.5	7452.14	28116.2	19215.7	9461.53	14583.7	64081.7	93758.9	60017.1	42302	71657.5	68033.4	26923.4	23803.6	14696.2	14104.1	34200.6	55107.6	48284.4	59761.8	28410.4	16428.5	23867.5	85343.9	29456.3	68479.1	23185.7	48153.6
K01666	1022.27	592.61	5819.73	1163.13	1340.38	419.3	885.04	812.5	845.55	319.45	355.88	539	259.75	1185.25	582.54	0	0	0	4	2	122.46	0	16.18	0	0	0	40.58	0	5	12	27.33	3	35191.2	204.38	203.75	291.38	201.57	328.33	51.12	61	840.21	202.5	53.5	1975.95	201.5	1310.12	1178.04	1947.58	559
K01667	1795.76	670.76	4880.77	2167.57	8512	1004.38	3385.1	3425.21	3150.47	2249.11	928.49	1180.13	804	1271.04	1304.46	7801.84	13839.9	7427.33	1405.4	9495.39	813.89	63561.1	1014.74	31682.1	20140.3	2329.99	5764.99	1885.6	3385.59	1732.62	37066.3	5371.89	6343.28	2034.29	6115.45	867.19	2251.39	19025.9	5600.5	21001.7	15220	9076.1	35506.8	5388.65	6197.86	5896.93	5277.32	1894.69	5738.9
K01668	2.5	25.4	203.75	517.53	10	0	0	0	4	0	0	0	0	0	0	0	0	0	0	0	0	0	0	0	0	0	0	0	0	0	0	0	35191.2	2122	0	0	0	0	0	0	0	0	9	0	0	0	25	11	31
K01669	50431.4	40574.8	85614.6	69279.9	175392	198609	206294	222687	135200	129778	191663	188452	103928	127106	129864	17526.7	51526	73362.2	189122	39078.7	89440.5	22613	58629.9	50258.5	52500.6	15285.3	152868	86336.1	101004	64239.2	48621.4	82313.5	72370.4	66646.4	43728.6	116794	345375	132151	61160.9	87961.8	154963	63255.4	67767	99868.4	131820	193519	189586	156454	131380
K01671	54.2	72.6	314.96	25	0	0	0	0	0	0	0	0	0	0	0	0	0	0	0	0	0	0	0	0	0	0	0	0	0	0	0	0	35191.2	0	0	0	0	0	0	0	0	0	0	0	0	0	0	0	0
K01673	35183.8	27943.2	89386	53834	106114	102827	112495	118969	76105.1	68620.2	100472	104536	54865.1	71052.7	68537.4	9363.84	53182	64064.2	103358	20370.3	48810.9	71106.6	33099.7	54077.7	30634.1	12333.5	82072.5	74068.9	95877	61149.6	78004	73877.9	109606	52585.8	38666.1	66514.6	181845	98600	61366.6	85897.8	102262	54714.7	71868	66127.2	111172	115170	131876	90454.6	97739.6
K01674	3136.37	706.91	4546.75	2835.57	4132	1534.84	1752.48	4480	3314.66	1094.57	4332.68	2760.75	1358	1379.34	2597.66	704.66	34078.3	51990.3	18420.5	1981	4437.47	16794.3	5280.34	25815.7	24169.3	9025.66	5784.82	64041.7	93567.6	59816	42643	70456	33245.3	24382.4	21161.8	2596.34	11401.1	32484.5	54864.3	46968	34574.8	23184.5	17001	12756	83693.5	15795	37852.2	11696.5	30689.6
K01676	18316.5	13112.4	35483.2	28800.3	79099.2	96120	97074.9	109964	62361.9	61834.9	95601.8	91196.7	51127.9	57551.3	63946.6	9076.84	40518.8	62062.8	102718	20098.3	45892.7	13789.4	30698.1	28245.1	27336.3	10285.3	75816.2	73622.5	94706.1	60643.1	43045.9	72279	139423	43317.8	29392.3	53193.5	176532	79007.7	56546.6	63173.8	78031.9	37883.7	38258.7	49249.7	104424	98178.1	97692.6	79814.3	67789.5
K01677	1191.5	408.25	3773.54	2087.82	5246.64	149.57	633	2399.75	333.64	102	88.29	115.5	367.93	147.36	167.31	244	12420.5	1722	16	0	552	57254	250	25678	3293	1707	378	61	422.25	81	34250	1200.75	5078	1169.07	4954	169.5	1266	16182.6	3934.5	18290.5	3048.25	7592.5	31836	2779	3359	3379	1764	627.5	3643.88
K01678	1191.5	408.25	3186.54	2222.82	5250.64	149.57	641	2399.75	333.64	102	84.29	109.5	367.93	144.36	167.31	244	12420.5	1722	16	0	507	57254	250	25678	3293	1707	378	61	422.25	81	34250	1200.75	5078	1162.07	4927	141.5	1221	16161.6	3934.5	18285.5	3048.25	7592.5	31836	2635	3356	3230	1687	592.5	3451.88
K01679	30010.3	26090	68130.8	67978.2	96817.3	101066	108821	114368	73529.3	66232	96309.6	101983	53389.1	67652.4	66452.1	1418.83	19261.5	19153.9	89839.9	9402.88	47030	11614	31217.2	21419.9	21135.1	9678.21	73442.2	64778.9	78085.4	52217	37145.1	17848.4	63930.7	44115.2	28693.9	66289.1	181222	76821.9	48917.7	59204.2	91034.3	43892	37038.8	56826.8	94023.4	102896	120991	84204.4	81918.9
K01681	49414.1	42756.3	108221	68251.6	109153	109885	116212	115702	80256.8	81430.1	101437	118459	59033.1	73999.4	71535.7	8447.67	9763.36	11572.2	87080.3	18303.3	44340.4	12806.1	28147.2	9777.02	36904.4	2555.2	75679.6	13864.5	8141.26	4739.62	7569.04	6966.03	39370	29817.7	14590.7	69265	174321	56799.9	6300.9	28011.4	73947.1	29612.2	32277.1	54411.1	30586.2	99334	98216.1	83044.1	67392.4
K01682	16916.4	10687.4	32119	28808.5	74139.2	92386.9	92513.7	109135	61592.2	61742.8	95114.6	90414.7	50910.9	56033.3	63578.1	9076.84	40517.3	62050.3	102621	20090.3	45646.1	13789.4	30566.5	28245.1	27336.3	10285.3	75940	73620.5	94699.1	60641.1	43039	72270.7	69033.1	42776.6	29052.5	52891.4	176140	78967.2	56509.7	63071.5	76722.4	37624.7	38163.6	49293.2	104102	97443.5	96012.2	78801.1	64660.2
K01683	0	0	92	0	45	16	48	0	34	0	0	26	0	0	0	0	0	0	0	0	0	0	0	0	0	0	0	0	0	0	0	0	0	0	0	0	0	0	0	0	0	0	0	44	0	0	0	0	40
K01684	3360.4	5159.53	6481.1	21519.9	575	156.49	363	143	212.01	37.5	93.16	118.33	104.34	162.5	59.99	0	23.43	3	10	0	54	0	60.08	0	0	30	103.75	0	24	2.5	52	66	21	329.5	96.97	575.25	492.85	477	86.5	476.5	1382.5	1009.33	56	419	549.02	271.84	1091.83	335.95	898.33
K01685	1717.19	1622.31	9773.57	22694.7	6401.55	3071	4675.34	1354.95	4481.47	618.35	1397.5	1737.25	655.5	2798.83	923.28	1	53.03	74.7	118.5	29	449.5	29.6	219.16	73.8	2.4	98.8	601	64.2	182.6	99.5	141.1	122	35330.4	1077.5	1060.97	10499	1748.3	1236.83	244	1103.67	5534.23	1915.4	611.9	5592.1	1231.05	5943.44	7197.67	5291.1	6354.9
K01686	4359.88	2870.8	8118.93	25089.7	6632.83	3069.67	4914.33	1703.5	4999.33	957.66	1636.84	2012.5	688	2591.34	1023.92	13.83	1084.6	504.17	796.99	21	248.99	5383.66	247.83	2470.33	11267.7	274.33	432.33	1674.83	2634.32	1483	2397.83	1919.35	71546.2	1513.57	1721.65	1781.67	1998.26	3204.67	1633.16	3726.16	7490.5	3506.04	3275.17	4426.17	3757.45	2978.51	4904.18	2076.04	6879.94
K01687	45425.3	42328.6	113383	97535.9	120885	113845	123117	121459	84195.4	79836.8	105782	114467	59562.8	76589.6	74152.7	9489.84	53441.9	65498.5	103415	21383.3	84274.2	71367	31942	54146.4	30727.7	12302.5	80399.5	76082.7	102478	65157.6	80596.5	74136.8	76105.4	54956.2	39240.1	80464.8	183898	99826.2	65268.6	87695.6	105332	57987.4	72619.6	66500.1	115383	122744	154048	98854.9	106077
K01689	45207.3	42058.2	104621	75390.2	120789	114864	121987	122139	84199.6	81659.9	105873	117937	60265.3	76723.6	73942.8	9506.84	53629.7	65608	103746	21391.3	84875.9	71177.5	33210.6	54080.2	30687.7	12493.2	81591.7	76307.7	102828	65356.6	80744.5	74091.5	76377.4	54460.5	38350.3	71792.7	182920	99812.8	65755.6	88493.4	105158	57346.6	72465.6	66206.5	115870	116438	131559	93967	97798.6
K01690	11083	7405.14	24642.3	24651.3	69785.3	89430.8	90605.7	105077	56538.9	61091.8	90174.1	86649.5	49321.2	53459.1	60589	8395.84	8142.34	10903.3	85706.8	18125.3	41716.9	7502.37	25772	7271.14	25662.3	1688.32	70349	12587.5	5904.59	3465.62	4858.45	3872.18	38109.2	22599.5	10208.1	60087.3	167144	50575.5	4415.62	21098.3	37868.1	20002.1	27526.5	37419.5	25067.4	84802.6	80958.1	71916.8	44402.9
K01692	10546.6	9039.09	48851.6	17636.1	152729	180950	187742	214755	118556	120313	182242	169145	100143	112222	125199	1676	12910	9941.5	164348	17217	83474.8	1331	50482.5	445	16250	2209	130434	19311	2459	1617	2390.83	3179	2301	40544.8	17661.7	120803	331090	93835.2	3331.5	33781.5	77792	29489.8	46596	69661.2	40966	163008	118765	134191	78921.9
K01693	30884.9	31487.5	81082.4	61675.5	93272.1	104914	106906	110174	68593.4	73242.2	97307.8	102373	55636.8	63562.9	67397.4	994	6851.85	6630.2	82527	9737	77706.8	766.1	25373.3	374.05	8182.4	1487.88	66661.5	11961.2	8457.1	5129.5	4239.85	1098.75	2991.2	26710.4	10430.6	64693.2	167497	48989.2	6185	20395.8	40372.9	20384.5	24226.4	39108.5	25977.5	89750.2	81482.7	75010.6	51822.1
K01694	0	0	138	0	0	0	0	0	9	0	0	0	0	0	0	0	0	0	0	0	0	0	0	0	0	0	0	0	0	0	36	0	0	0	0	0	0	0	0	0	0	0	0	0	0	0	0	0	0
K01695	43815.8	40958.9	99438.5	68065.7	112720	112705	119661	118402	81990.1	79497.5	105174	113562	58984.8	75280.6	73484.8	9116.84	40717.2	62306.5	103223	20269.3	47762.9	13893.5	32649.9	28354.2	27347.7	10758.2	80734.7	73731.7	94994.2	60862.6	43490	72367.8	69347.4	51831.2	32885.3	69427.2	179897	81630.2	56873.1	66417.4	96511.8	45097.6	39939.1	60751.8	106726	112681	126831	92622.6	91972.6
K01696	44343.8	41484.3	100538	70148.6	112762	112743	119737	118444	82032.6	79478.5	105165	113556	58975.8	75275.6	73478.8	9262.84	41103.2	63791.5	103537	21374.3	83813.6	13923.5	32717.4	28402.2	27394.7	10776.9	80901.2	75989.7	102043	65053.6	46295	72679.8	70948.4	55401.9	33246.3	69447.2	180085	82287.2	61134.1	68288.4	96813.3	45636.6	40178.1	61049.8	110779	112697	126997	92761.4	92497
K01697	16372.8	9983.68	16304.1	5673.55	19522.7	9010.14	13059.7	5701.1	11170.8	6140	4126.4	12652.5	2969.5	12934.9	3570.5	26	4.43	10.5	192.5	225	1001	0	553.55	0	0	16	3195.75	10	18	14	146.32	101	68	1547	2549.67	2178.59	949.31	1896.03	77	1751.01	12452.5	2842.69	751.17	6858.52	1317.4	6760.18	6314.07	4455.5	12882.2
K01698	45060.5	41411.1	102507	69555.8	119987	114743	121382	122006	83699.6	81677.5	105805	117794	60217.3	76445.1	73897.8	9360.84	53253.2	64117	103366	20284.3	48508.2	71147.5	33022.9	54032.2	30640.7	12493.2	81238	74033.7	95721.4	61165.6	77851	73758.2	74472.4	50981.4	37881.6	71730	185585	99031.1	61489.6	86577.9	105768	56640.3	72254.6	65757.3	111727	116233	130978	93723.3	96706.4
K01699	0	49.4	109.42	359.7	16	9	0	5	11	0	0	0	0	0	0	0	0	0	0	0	0	0	0	0	0	0	0	0	0	0	0	0	35191.2	36	3	4	0	0	0	0	12	0	1	10	2.86	0	33	0	47
K01702	6	0	140	344	88	17	49	0	21	0	11	11	0	9	13	0	0	0	0	0	0	0	0	0	0	0	13	0	0	0	0	11	0	2	7	0	0	0	0	16	12	8	6	19	0	51	17	15	25
K01703	45363.2	42151.8	109210	68598.8	116864	112751	120070	120519	81926.6	79426.9	105044	113494	59173.3	75035.1	73536.3	9489.84	53261.2	65533	103300	21370.3	83539.4	71177.5	31666.9	54080.2	30687.7	12460.3	79906.5	76036.7	102398	65122.6	80442	73982.3	76045.4	53445.5	37823.3	69555	181324	98414.1	65067.1	86076.9	98679.3	52764.6	72001.1	62038.7	114070	116842	128476	93261.8	94478.9
K01704	44390.2	40943.8	102323	68455.8	116913	112783	120123	120538	81960.6	79438.9	105050	113518	59173.3	75052.1	73549.3	9489.84	53261.2	65533	103301	21370.3	83530.4	71177.5	31696.9	54080.2	30687.7	12460.3	79998.5	76036.7	102392	65122.6	80446.5	73980.3	76045.4	53412.5	37960.3	69484	181194	98376.1	65045.1	86183.9	99154.7	53040.3	71971.4	62889.7	113985	116883	128382	93180.8	95024.9
K01705	0	0	0	0	10	0	0	0	4	0	0	0	0	0	0	0	0	0	0	0	0	0	0	0	0	0	0	0	0	0	0	0	0	0	0	0	0	0	0	0	0	0	0	0	0	0	25	11	31
K01706	263.7	150.77	5224.88	22198.8	61	11.5	52	14.5	63	57	16.5	25.5	93.5	67.33	12	0	1.43	0	10	0	165	0	82	0	0	0	85	0	0	0	14	69	35212.2	54	157	39	170.5	92	3	5	110.5	32.2	10	477.5	25	288.5	875	143.5	1000.5
K01707	3339.5	2562.42	3879.5	21156	65385	87386	86881	103472	54049	58669	89010	81710	48689	51400.8	59682	838	6269	4886	81998	8582	41031	624	24877.5	217	8123	1011	64557.2	9615	1175	744	1026	702	1089	19407.3	7748.17	49487.2	164034	45929.4	1595	16358	28149	13751	22735	30738.7	19774	75343.5	52145.1	63432.9	32136.1
K01708	105.2	131.77	3281.04	515.56	155	47	150	86	117	51	46	64	44	145.5	23	0	1.43	0	10	0	97	0	50.25	0	0	0	94.25	0	0	0	0	66	35212.2	130	173	51.25	133.25	305.67	11	33	238	244.2	25	703	72	1955	674.57	260	965.12
K01709	713	326.92	3604.76	580.6	1765.8	1232.67	1812.33	1750.2	1139.13	798.6	3276	1785	1388	967	1329.4	142	18013.6	24016.2	9486	1078	846	748.6	683	2552.8	391.4	501.8	1056	7161.2	12722.6	6942	4759.6	43806	4404.2	3134	2854.8	988.17	2031.13	3960	6833	6387	4390.07	3047.2	1718.4	2117.6	10810.8	4708.27	5356.57	2580.1	4580.9
K01710	51321.6	41421.6	115371	50265.7	141523	121790	131738	131217	94310.8	85844.3	111579	130044	63630.6	86259.9	77991.6	2898.83	87974.2	84744.9	111409	12902.9	88888.7	131354	37122.6	80630.6	29526.1	18430.7	82287.4	133167	182646	118701	149339	116662	143723	75470.7	61354.9	75144.1	196409	141464	118094	145626	125066	83911.5	112766	79622.1	192555	133028	164758	105873	130520
K01711	14352.4	13968	56065	9878.91	20358.3	10082.3	16154.3	5252.5	9468.67	4476	3650	5326.33	2434	8932.66	3042.51	12	122.43	116.5	248	165	1025.5	7	620.3	4	0	38	2899.5	299	381	251.5	327.16	238	69287.2	2050	2663.75	11704	2643.4	2287.87	363.5	2317.67	13674.5	4128.99	953.67	8875.17	2214.83	12635.3	10069.1	5213	14944.9
K01712	18006.7	13926.3	31536.5	35020.8	92276.5	97434.4	103364	113281	68090.5	66894.9	97329.9	96810.5	52965	64651.2	65676.2	8794.84	44959.2	51127	100864	20147.3	43778.4	67571.5	27265.8	51645.2	29697.7	7558.62	73635	22017.7	23957.9	12582.6	46207.5	65634.5	83050.4	30556.7	19962.9	63294.7	171288	73703.8	17210.1	48836.9	81372.8	30650.8	63512.9	46300.2	43455.2	95762.8	74425.1	75343.1	54876.1
K01713	1685.87	505.64	5337.4	21036.5	3759.33	1535.17	2898.74	1924.5	2922.83	738.66	4219.34	2459	1156	1333.5	2206.08	153.83	25010.7	38757.2	15698	1892	1039.07	8099.66	1163.72	21052.8	12007.7	4069.33	1399.16	10931.8	19987.8	10350	9120	60902.5	6860.67	4833.17	4845.98	1565.92	3437.51	8203.45	10157.7	10923.5	26776.1	5676.62	6572.17	4845.5	16544.3	9085	9149.42	4348.54	7639.2
K01714	57878.9	54415.1	143024	126954	200521	205536	216543	231150	143234	141939	196976	205892	110513	132897	135971	10601.7	73764.4	73100.9	189014	30044.2	128174	134924	59020.6	83506.8	54027.8	16015.7	147905	88156.1	108127	68250.6	119386	79450.1	153306	79781.2	54377	144185	357016	169085	73853	129553	163883	91920.2	131899	109686	145705	217246	238475	172599	156199
K01715	11198.5	7302.92	24457.4	7668.6	24678.8	8432.31	14049.7	7664.55	11707.3	5988.5	4040.49	12459.5	3208.93	11505.1	3625.65	274	12187	1728.5	432.5	143	1981.5	57261	1851	25678	3293	1741.34	3424.5	94	503.5	120	34454.2	1247.83	5147	3323.07	7173.34	11607.8	3313.82	17958.9	4082	19697.3	14479.2	12052.2	32885.5	8704.67	4678.7	13181.5	28069.5	9160.83	18713.9
K01716	14989.8	11986.9	27445.3	30055.1	10657.6	5118.34	7712.86	6084.34	7962.36	2977.86	6349.57	8813.21	2310.67	4446.76	4143.96	8238.84	34241.3	57157.3	20776.8	11533.3	5343.9	13164.4	6046.33	28028.1	19213.3	9266.32	11668.5	64021.5	93522.6	59912.1	42076.4	71618.2	67958.1	26116	22157.6	13983.8	14145.8	33767.9	55046.6	47972.8	52277.1	28450.1	15942	19285	85299.4	24995.1	65742.9	20080.3	40762.9
K01719	36571.8	25944.1	64727.2	64108.8	102159	103105	110798	115760	77900.4	71280.8	100636	111220	54050.2	73270.1	68805.3	9107.84	40760.3	62334.7	103168	20264.3	47614.6	13913.1	32554	28418	27341.1	10775	79553.5	73757.4	95080.3	60849.6	43636.1	72407.3	69242.6	48551.4	32194.1	67564.9	180231	82083.3	57292.5	66954	96455.3	46809.2	39947	58769.2	107383	108421	124922	89311.8	87429.8
K01720	2657.49	3972.53	6106.87	23593.5	1829.35	523.83	971.08	1331.45	991.98	361.1	467.16	551.5	335.84	1162.33	961.56	0	3194.6	622.7	2202	527	164	1641.6	197.34	15364.8	158.4	3366.8	185.25	1027.2	1705.6	1025	1415.85	5723	35944.4	569.79	730.11	536.5	402.38	1243.3	976	1145	17948.7	876.43	1471.9	481.47	1620.8	1452.85	1898.65	947.91	1337.32
K01721	582	528	7313.01	904	1547	471	1446	520	657	137	289	334	93	654.32	308	0	0	39	164	12	871	0	285	0	0	0	403	12	17	0	19	0	28	427	508	297	429	754	29	356	2322	1016	120	2280	258	5208	1870	1132	4048
K01724	29017.2	24962	55883.2	18037.2	93780.4	101075	108484	111134	69147.4	65576.4	95096.6	96713	51950.7	67002.9	65702.5	8425.84	11548.9	11528.8	88362.8	18787.3	43636.4	9198.37	27736	22573.1	25818.3	5195.9	74485	13396.5	7298.59	4252.62	6256.61	11023.2	3629.9	24338.2	13259.3	63139.5	168716	53353.8	5210.12	23875.5	79176.8	23483.7	29717	46168.5	28037.3	95290.9	90401.1	78021.4	58708.7
K01725	6024.03	1420.44	18348.8	4189.46	2850.33	1419.67	1647.67	820.5	1897.59	402.33	776.5	4660	724.5	1376	875.5	0	0	7	19	4	144.33	0	64.88	0	1	0	454.75	4	6	9	94	75	21	393.5	267	475.75	356	357.2	15.5	85.5	2065	237.5	50	979	293	1372.5	2489.75	954.75	1139.3
K01727	2499	588	1744	3990.5	2609	1218	1137	3167	2801	232	4066	2553	1165	804	1817	681	29101	50671	14755	1459	3845	4667	4700	5683	1518	5358	5128	60265	87531	56429	37101	61337	30267	20525	18800.7	2059	10240	27331	51495	41547	12726	20117	9662	10812.7	78087	13413	33828	10179	26867
K01728	163.83	70.92	1838.52	576.85	333.3	116	272.17	121.7	532.3	66.1	157	175.5	88	236.17	96.4	0	49.03	54.2	7	0	13	22.6	11.83	73.8	2.4	96.8	51	42.2	139.6	75	92.6	24	47.2	79.5	116.3	54.5	88.3	133	100	100.5	469.23	115.7	60.9	424.6	147.8	535.6	1162.28	249.1	399.9
K01729	2415.44	5376.43	8340.79	1117.84	3793.5	1354.82	3476	425.5	3325.84	175.5	1069.16	1240.66	336.34	729.68	621.66	1	30.43	12	23	4	23.16	249	76.37	70	39	0	32.91	44	57	33	104.66	93	21	248.17	287.46	312.25	1614.92	477.7	71.5	299.5	2766.5	515.32	132	5017.5	314.66	2422.34	4629.41	4606.11	1989.24
K01730	7	0	1443.5	239.26	39	28	47	0	40	0	0	13	0	5.5	0	0	2.86	0	0	0	0	0	4.96	0	0	0	0	0	0	0	0	31.67	0	30.29	20	0	36	16.43	0	0	0	8	0	131	21	12	97.57	31.86	122
K01731	0	0	17.67	23	0	0	0	0	0	0	0	0	0	0	0	0	1.43	0	0	0	0	0	0	0	0	0	0	0	0	0	0	0	0	0	0	0	0	0	0	0	0	0	0	0	0	0	0	0	0
K01732	0	0	6.67	40	0	0	0	0	0	0	0	0	0	0	0	0	0	0	0	0	0	0	0	0	0	0	0	0	0	0	0	0	0	0	0	0	0	0	0	0	0	0	0	0	0	0	0	0	0
K01733	47581.4	43142.7	116350	75057.4	121968	114572	123049	122831	84673.4	80480.5	109104	116312	61089.8	76549.6	75730.8	9648.84	74486.7	103346	116354	22743.3	85349.9	72279.5	33762.6	57386.2	31272.7	13132.3	82247.7	84597.7	118705	73314.6	86389.5	127326	81434.4	57427	41777.3	71103.2	184060	103166	73154.6	93993.6	107164	56539.6	74227.8	66716.5	127290	122183	135639	97062.3	103337
K01734	13840.5	10750.9	19319.9	28120.8	18146.8	6607.58	9641.36	9047.79	10823.1	5568.33	6798.86	9765.63	3012.1	9226.45	5169.24	8482.84	46496.4	58828.5	18367.4	11485.4	4825.52	69938.7	5901.99	52740.9	21815.7	11278	11433.7	63182.3	92652.4	59176.1	75683.5	72555.1	72902.7	26057.4	26040.3	4662.07	13741.7	48460.5	58178.6	64612.5	51586.5	31560.7	47187.7	20218	86907.2	23382.6	45127.2	16579.3	37177.9
K01735	46765	45426.3	99287	72864.5	120304	118856	125992	120591	85013.2	81837.5	106450	118891	60118.9	78946.4	74089.4	9263.84	41332.7	63780.5	103642	21389.3	84117.9	13923.5	32843.5	28402.2	27394.7	10743.5	81135.2	76005.7	102105	65066.6	46265	72721.5	71222.4	52968.5	33620.3	70227.6	180595	82920.2	61291.1	69147.9	100449	47216.1	40420.6	63091.8	111570	114272	129427	94125.8	94476.3
K01736	45187.6	41997.2	103804	73804	120420	114749	121704	122039	83971.6	81566.5	105796	117805	60235.3	76526.6	73866.8	9506.84	53512.7	65522	103656	21389.3	84544.9	71177.5	33025.1	54080.2	30687.7	12469.2	81351.7	76066.7	102521	65143.6	80612.5	73900.5	76300.4	53849.5	38175.3	70090.7	181689	98905.8	65207.6	87144.4	101600	54105.6	72219.6	64344.5	114611	116091	129695	93640.3	96393.4
K01737	43896.4	41889	89502.3	69497	126996	118578	125340	121342	86475.5	86165	106149	122229	61224.7	82661.3	73970.8	8834.84	41012.9	50407	96757.4	19727.4	44744.4	65394.7	28740.9	35321.4	28859.7	4438.7	77752	20114.8	21008.7	10829.6	44257	58142.4	48098.7	29997.3	21299.9	59097.9	171246	73062.8	15600.5	48335.8	65768.2	31420.1	62306.2	51052.2	42004.1	102549	75150.9	81414.5	67395.8
K01738	36012.5	31710.2	109938	81905.4	105094	102283	113761	121531	75592.8	68498.3	103825	98956.3	55181.8	65240.3	70255.7	17705.7	87823.1	122770	123958	32785.5	88140.2	84606.4	37284.5	82246.1	49931.4	21812	88854.7	140104	196159	125032	122475	145629	144184	75457	58616.1	68426.4	193182	130323	120024	132057	139542	77737.8	86682.4	75918.5	197568	134868	187599	104931	126033
K01739	17823.6	22222	33004.7	38189.1	29614.9	16994.5	20737.9	10688	17566.7	14707.8	12496.1	19449	7973.09	12952.8	10298.2	8248.84	34535.2	57489	20803.8	11544.3	5322.57	13323.5	6063.41	28144.2	19223.7	9892.62	12289.7	64070.7	93722.2	60094.1	42239.1	71567.9	68184.4	29593.4	22489.4	8030.16	13146.6	33597.5	55063.1	47815.5	53028.3	25357.6	16130	21764.5	84766.3	24869.2	45720	20074.6	41018.6
K01740	34870.9	30218.8	72797.7	45350.9	99368.4	102752	110482	113465	69419.3	65607.7	95274.7	97131.1	52230.8	67738.2	65553.3	8798.84	24415.3	14811.5	88556.3	19882.3	79755.1	66510.5	26907.6	48387.2	29160.7	7046.96	73613.5	15754.2	14834.9	8588.62	43413.7	12657.7	10472.1	31462.7	18323.1	63027.8	169746	70195.2	13446.1	43825	80712.6	31477.9	61695.4	46337.6	35182.6	98691.6	92575.3	76978.6	62699.8
K01741	323	245	16	135	5	0	0	2	0	0	0	0	0	0	0	0	11	0	0	0	0	0	0	0	0	15	0	0	0	0	15	0	0	0	0	0	11	0	0	0	13	0	0	0	0	6	7	0	0
K01744	5824.97	2831.4	23908.3	31440.6	10368	2248.45	3585.85	6876.66	5102.66	2613.09	4891.03	3556.88	1912.18	1926.98	3666.91	8482.84	46413.9	58776.5	20658.3	11508.3	5170.1	69877	5906.18	52736.9	21815.7	11081.1	11510.5	63252.2	92664.7	59214.1	75536.3	74029.5	73825.6	25296.4	25977.6	3262.44	13066.7	47593.4	58099	63904.6	54282.3	30419.8	46626.4	17605	85930.4	20604.5	40983.3	12873.8	35822.3
K01745	25604.8	20323.7	38963.2	39363.9	97859.9	99460.2	106477	117910	72818.4	67825.3	102153	100208	54615.3	66405.6	68876.7	9487.67	79004.9	103182	120871	22160.2	48357.1	80357.4	32464.4	77168	44022.4	16472	79261.4	86507.4	118266	72982.1	88205.4	136504	82016.6	52913.6	41028.6	66256.4	183035	105704	72469.3	95538	129159	53758	78676.2	60452.8	127671	112238	113117	87440.3	86171.2
K01746	0	72.8	310.75	265.9	13	0	8	0.25	10	2	0	0	0	0	0.38	0	0	0	0	0	0	0	0	0	0	0	0	0	0	0	0	0	0	2821	3	2	0	0	0	12	1	0	0	7	0	4	16	7	1.88
K01749	42892.3	39861.8	99818.3	67932.3	118761	113565	120456	121577	83005.1	81427	105499	117301	60077.3	75053.2	73647.8	9348.84	53136.2	64027	103269	20199.3	48216.2	71147.5	32813.1	54032.2	30640.7	12469.2	79951.7	73787.7	95420.4	60956.6	77722.6	73564.2	74395.4	50778.9	37115.8	71541.2	185429	98661.1	61304.1	85992.7	103186	55680.4	72162.6	64212.4	111146	115017	130144	93257.3	93251.8
K01750	7641.75	7675	18851.8	52225.9	74146.3	89863.8	94479.1	106192	58262.8	59775.1	90893	84000.1	49322.9	54666.4	61409.5	849.83	7943.42	5334.17	82813.5	8635	41659.9	5770.16	25245.7	2617.08	19352.7	1248.5	65325.3	11054.8	3520.82	2036.5	3347.25	4001.43	2390.67	22845.7	10351.7	69883.2	167928	50042.7	3134.28	20020.4	44433	22412.8	26632.2	36819	23483.9	92975.7	98984.3	75579.8	50306.1
K01751	832.37	821.58	4396.96	1693.11	3465.64	990.4	3221.83	1353	2351.64	366	1006.29	981.83	368.93	1463.19	973.76	0	3416.5	574.5	2257	536	283	1868	295.5	15361	194	3257	367.5	1027	1594.25	971	1301	5870.75	35953.2	611.74	997.33	574.5	864.5	1501.07	885.5	1375	20606.2	1382.33	1594	2878.33	1622.83	3419.5	2658.33	1432	3571.03
K01752	29267.3	25596	56568.6	98655.6	108017	105332	115173	118915	77484.9	69862.2	104066	109743	55088.6	70268.6	69925.6	17191.5	80675.1	110402	122558	32756.5	84774.2	85998.6	33218.7	82220.7	60188.1	17476.4	84844.4	89719.7	127018	77955.7	93362.3	139143	190609	60765.8	43383.4	67439.5	185034	108926	77866.7	100444	133490	59404.1	82238.1	65549.9	134222	119283	136994	93976.1	98717.7
K01753	1990.99	2598.59	7293.52	27075.4	2175	546.67	1733.91	630.5	1686.33	502.91	546.34	678.25	348	551.17	796.08	11.83	1164.85	407.67	746.99	0	235.07	5132.16	193.69	2393.08	11228.7	219.83	246.41	1412.83	2282.82	1270.5	2208.5	3211.27	36178.9	882.46	1099.98	1049.17	1312.99	2634.55	1358.16	2689.24	11829.8	2198.46	2984	2703.5	2668.42	1996	3098.99	1042.4	2732.5
K01754	47169.1	39964	102532	80261.5	181204	195584	210927	224135	133168	126402	191413	189269	104286	125347	129244	10318.8	59803.1	70430.5	185494	29991.3	125439	71811.5	56814	54287.2	38801.7	13449	144796	85687.7	103644	65807.6	81657.8	74822.7	147767	74357.1	46659.5	127008	350680	146595	67169.6	103789	134396	72760	95190.9	96854.2	135325	203057	208012	160942	136289
K01755	40145.2	37318.7	95206.2	71095.7	112510	111188	117450	116941	77296	77691.1	100342	110632	58455.2	73287.2	70490.5	1268	19499.8	8501.2	85235.9	9897.88	80165.7	58515.3	27287	27091	12167.4	3070.88	70342.8	12998.6	10484.9	6139.5	39376.9	2693.45	45274.3	31646.9	17353.5	67271.9	170065	67264.6	11098.5	41135.8	56569.2	30913	57231.7	47344.7	32073.9	98521.1	90161.3	79501.5	65591.3
K01756	45173.8	41998.2	103962	74965.9	120488	114790	121757	122066	84037.1	81577	105843	117831	60256.3	76643.6	73888.8	9506.84	53512.7	65522	103664	21384.3	84739.9	71177.5	33156.2	54080.2	30687.7	12469.2	81448.2	76075.7	102535	65155.6	80614.5	73900.5	76295.4	54371	38269.3	71704.2	182885	99705.4	65583.6	88332.4	104825	57113.6	72435.1	66093	115523	116573	131838	93888.3	97464.4
K01757	0	0	27	0	0	0	0	0	0	0	0	0	0	0	0	0	0	0	0	0	0	0	0	0	0	0	0	0	0	0	0	0	0	0	0	0	0	0	0	0	0	0	0	0	0	0	0	0	0
K01758	345.81	339.11	6849.66	1566.55	2400.3	1092.38	2152.19	1828.96	1320.14	2397.95	691.65	1199.63	1040.5	1383.87	718.5	7546.01	479.67	5302.16	726.41	9505.39	585.82	928.46	809.92	3548.31	5579.62	405.66	5657.33	367.77	653.77	362.62	544.32	976.54	277.61	594.12	570.94	405.94	364.88	1081.59	373.84	781.17	1795.37	1003.28	752.8	1387.85	752.77	2885.27	2127.05	921.19	2223.35
K01759	44082.8	34921	99586	96068	101788	103967	111012	122545	74858	64966.8	110032	101109	56328.9	64838.2	72659.3	10326.5	133179	192371	149365	25401.3	53999.7	92109.4	39499.4	101889	56168.4	26161.4	86559.6	156019	223243	138144	133531	259744	153870	82186.4	65171.7	79679.5	199673	140891	132840	147185	174006	85097.8	94104	79231.4	221197	144898	201023	111156	131931
K01760	24501.3	19681.8	30900.5	34979.2	86732.8	96941.1	100598	111996	68028.1	67846.5	97112.5	96239.7	52072.1	64513.3	65862.1	16648.8	41047.4	67482.2	103484	29800.7	46817.4	14734.9	31564.5	31881.5	32917.3	10857.6	83862.1	74052.4	95504.5	61087.2	43714.2	73308	104651	46129.8	31502	54839.1	177350	80514.1	57061.5	65444.7	88345	40855.8	39489.8	54619	105934	101875	99187.7	81611.1	78994.3
K01761	12072.6	12637.8	15780	8175.59	18368.8	6360.09	9489.09	5833.68	7940.86	5006.25	3056.4	10661.1	1897.27	10120.7	2561.14	257	12878.5	2069.5	2400.89	142.88	1262.51	57887.2	453.38	26739	3985	1941	2053	1017.88	1942.75	1002.5	35253.8	1559.87	40814.9	2857.13	6878.46	1712.13	2188.04	18726.8	4904.12	20148	13702.2	9685.53	33095.8	10075.3	5664.97	11608.2	9124	6137.66	13793.4
K01762	58	96	442	65	219.5	91.5	111.5	17	51.5	5	22	20.5	12.5	26.5	15.5	0	0	0	0	0	0	0	0	0	0	0	0	0	0	0	1.5	0	0	0	5	5.5	0	0	0	0	95.5	7.5	0	2.5	6.5	22	16.5	41.5	5
K01766	3338.26	708.96	5776.83	2749.31	5054.8	1930.38	2939.1	4453.96	4672.47	2353.11	4734.49	3267.13	1495	1594.54	3143.08	8238.84	33898.3	56919.3	18312.4	11476.4	4289.89	12593.1	5679.79	26978.1	18520.3	9217.32	10786.2	63065.6	92029.6	59008.6	41152.3	71234.1	67429.5	23901.8	20586.8	2884.44	11515	31137.1	54001.5	45467.7	42489.9	22519.9	14738.8	13655.9	82304.1	16120.9	37720.2	11742.9	30246
K01768	16639.8	13548.4	59425.5	13498.5	14400.1	6526.5	11540.4	5989	7383.59	4627.54	3423.58	8721.08	2533.42	8093.41	3609.1	18	339	245	3041.89	87.88	3470.88	567.25	2245.5	1054	693	61	3296.75	985.38	1602.5	969.5	992.63	566.12	654.62	4213	2957.75	3187.34	2623.42	4817.75	1122.5	3329.75	16970.1	6796.28	1179.25	11998.7	3646.58	23961.4	10928.7	6241	18280.2
K01769	0	0	307.2	0	0	0	0	0	0	0	0	0	0	0	0	0	0	0	0	0	0	0	0	0	0	0	0	0	0	0	0	0	0	2	0	0	0	3	0	0	0	0	0	2.5	0	0	9	8	0
K01770	33925.5	33397.9	70715.3	18280.8	110436	110152	113938	118854	79338.5	80047.2	103860	115091	58733.6	71990.9	72321.5	9476.84	53369.4	65363	103118	21238.3	82531.7	71099	31146.6	54054.9	30687.7	12236	77891.5	76007.7	102360	65102.1	80205.8	73817.3	75941.4	48978.4	35856.1	59222.6	179289	97079.2	65013.1	85098.5	91784.8	48355.9	71447.1	57543.2	113025	105645	103726	86671	79350.8
K01771	0	0	246.5	82	0	0	0	0	0	25	0	0	44	0	0	0	0	0	0	0	0	0	0	0	0	0	0	0	0	0	0	0	0	0	0	0	0	0	0	0	0	0	0	0	0	0	62	0	0
K01772	30548.8	24956.8	75383.9	67596.8	95581.4	100932	106973	115204	73296.9	67960.4	99357.5	102953	53993.4	67552.3	67819.5	9106.84	41039.2	62523	105552	20300.2	48425.8	14454.7	32708.1	29394.2	28030.7	10704.5	80024.7	74649.1	96466.7	61668.1	44199.3	72664.6	69643	51619.4	32512.6	67322.7	183800	82845.1	58185.6	68312.1	101585	48405.9	40427.9	60274.9	108959	108922	127553	88747.9	87727.3
K01775	47138.2	44009.8	101223	101467	128576	116253	123926	126516	85858	82803	109713	119982	61716	77879	76189.1	9916.5	91984.3	106552	120074	23281.3	86383.8	141506	34531.9	103226	57180.4	18733.4	83183.5	88453.5	125237	76863.6	126174	137448	158364	60811.5	48579.8	73451.1	190441	125492	81026.4	119424	135767	70776.5	113712	71697.2	137480	126930	141757	98763.6	108299
K01776	43872.2	40484.1	92181.3	74778.5	121226	113732	119843	123308	82220.5	81279	105183	117088	60116.3	75515.5	73043.6	9750.84	65670.7	67224.5	103568	21369.3	84627.9	128431	32959.6	79758.2	33980.7	14157.5	81029.2	76114.7	102930	65217.1	114800	75079.5	81371.4	54072	42590.5	69135.7	182248	114233	69030.1	104425	98285.4	59746.6	103842	63769.5	117002	115479	128244	91302.3	95831.1
K01777	166.17	153.08	1257.42	2801	181.5	25	142.5	50.75	59.5	10	25	36	19	68	33.88	0	251.5	0	0	0	0	0	0	0	0	0	28	0	1.25	2	0	10.75	0	173.5	13	20	11.5	229	0.5	14	147.75	215.5	0	266.5	13.72	1675	113	200.5	86.88
K01778	44424.4	41082.2	101622	46029.3	119469	114724	121190	121985	83468.6	81650	105757	117651	60166.8	76549.1	73780.3	9506.84	53500.4	65494.5	103671	21389.3	84753.2	71175	33135.7	54065.9	30687.7	12446.8	81467	76066.7	102512	65147.6	80511.5	73897.8	76300.4	51496.7	38229.8	71696.5	185799	99693.1	65567.6	88365.6	106366	57125.3	72467.4	65801.6	115516	116328	131815	93816.3	96791.1
K01779	6942.48	3510.47	16754.4	28479.2	10569.6	3058.14	4727.41	5004.5	4481.86	913.98	7612.24	4326.75	2175.68	2731.2	3548.73	528	54736.1	64298.2	26798.4	2993.88	2748.96	61297.8	1971.04	46985.8	4502.4	6308.8	2680.08	16913.6	31112.3	16241	46325.9	104460	50925.1	9030.96	11834.5	3106.5	7049.56	27767.5	19813.5	33993.4	35328.8	16575.4	37438.2	10137.5	29482	21187.6	18958.8	7943.25	16340.8
K01781	0	0	293	66	0	0	0	0	0	0	0	0	0	0	0	0	0	0	0	0	0	0	0	0	0	0	0	0	0	0	0	0	0	0	0	0	0	0	0	0	0	0	0	0	0	0	29	0	0
K01782	11680.4	6167.72	33025.9	8102.7	11361.4	5791.88	8617.39	7370.09	7810.31	3584.24	6420.44	5380.96	2747.17	4991.26	4658.84	8238.84	34500.3	57169.3	20807.8	11553.3	5432.35	13172.4	6004.47	28028.1	19213.3	9280.32	11712.5	64045.5	93617.6	59961.6	42056.2	73173.2	67967.1	23819	22223.2	13731.4	13776.8	33310.2	55027.5	47543.8	59085.8	27561.6	15890.5	18705.8	84707.4	24549.6	64540.9	20297.7	40034.3
K01783	44139.6	40769.8	98696.5	74941.9	121256	115062	122371	122208	84576.6	81716.5	106056	118157	60290.3	76775.6	74064.8	9506.84	53530.7	65534	103675	21389.3	84766.9	71426.5	33142.1	54150.2	30726.7	12450.5	81463.7	76110.7	102591	65180.6	80681.5	74004.5	76378.4	54389.5	38242.8	71827.7	185869	99741.8	65601.6	88473.4	107211	57155.6	72584.6	66297	115639	116394	131423	93978.3	97555.4
K01784	64416.1	62927.7	193325	88013.9	161462	132829	145537	135387	105572	104024	119038	145523	70231.9	92238	85810.8	32581.7	92354.1	122005	121878	51912.4	88990.8	139280	38041.6	111536	62739.6	19581	103646	88304.5	125263	76888	126017	140416	126252	66431.4	51362.4	88025.9	190214	127427	80712.4	120639	159863	72890.6	113960	84443.4	138726	141679	153192	110434	127602
K01785	21614.4	20602.7	39905.2	59531.4	34378.8	13099.9	22463.2	12470.7	18629	5525.39	9818.62	13570.9	4437.94	15452.2	7048.06	1096.83	46150.9	55201.4	20607.7	3244.88	42183.7	69794	6115.87	50363.9	17014.1	10761.5	8261.08	66036.4	100575	63904.5	78811	70915.1	145156	32060	29179.2	15966.6	16572.7	50870.8	63082.2	68612.7	57977.5	37662.8	48074.3	29033.4	93115.6	31883.4	72226.6	26550.5	55876.4
K01787	145	345.75	1493.75	750.33	177	52	101	34	81	9	60	66	16	34	12	0	117	86	52	0	0	0	25	0	0	24	39	241	307	209	153	191	77	94	89	14	54.67	106	177	138	70	125.5	26	104	260.5	228.67	135	102	180.33
K01788	3912.85	3671.52	7007.61	36285.9	6313	996.71	1519.36	3278.96	1343.64	1832.45	3636.15	1856.13	1149	856.37	1583.5	7932.01	33997.9	44986.7	13474.4	10865.4	1453.49	59536	1652.07	32616.6	9496.62	2758.49	7010.08	9264.77	17685	8855.12	40786.3	55907	46109.9	10195.3	8474.11	1720.02	4197.23	21829.7	12569.8	26898.4	10855.5	12133.3	34783.8	4896.73	17678.5	9365.26	8927.08	3650.02	9585.27
K01790	40498.8	35218.4	92095.2	43161.3	115337	112916	117852	119816	80918.3	78770.8	104609	116134	58861.2	74993.1	72737.4	1949	51614	59594.2	102135	11867.9	83875	65039.8	32075.3	48120.8	13878.4	11544.8	75409.8	74055.1	99270.6	63348	77668.7	71194.6	39511.8	50338.1	36824.7	69274.1	180294	95747.5	63353.6	83884.1	95329.7	51776.3	68387.1	61638.8	111230	113332	125619	91998.5	93779.7
K01791	20312.3	13570.3	57942.6	45473.1	30346.3	10680.1	18031.3	12535.6	16532.6	10685.5	11559.9	20042.6	5444.5	13863.9	7527.73	8637.84	61435.9	68924	26883.3	12400.3	6413.15	70055	6644.09	54355.4	21970.7	11535.6	14063.7	68668.7	101280	64499.6	79249.4	106310	76365.4	27493.4	29458.9	6307.74	16228.1	52460	63453.1	70294	58833.9	35430.8	48442.9	26251.6	95627.7	30714	49059.6	19744.3	48312.9
K01792	18821.2	13335.8	26290.8	28032.3	76193.1	94487.3	95175.9	109158	60852.4	61635.9	95016.1	90378.7	50776.2	56491.3	63527	9076.84	40506.3	62050.3	102599	20090.3	45536.4	13781.4	30520.6	28245.1	27335.3	10275.3	75677	73614.5	94682.1	60643.1	42993.4	72190.2	68985.1	44085.7	28947.6	52864.3	176027	78251.7	56460.6	62869.8	75628.1	37203.6	38115.1	47506	103836	94974.6	94650.1	78711.6	63874.6
K01795	23	27	566.67	156	8	0	12	0	8	0	0	0	0	0	0	0	0	0	0	0	0	0	31.05	0	0	0	4.25	0	0	0	0	0	0	2.5	0	2.25	8.65	12.2	0	0	6	5	5	0	0	15	111	0	40.5
K01796	623.17	399.33	6466.11	2166.66	3125	730.5	1919	1112	1457	428	597.5	719.5	315.5	1372.33	807	0	4	0	64	8	251.5	7	124	0	1	0	143	6	5.5	12	28	31	13	832	723	9797	1386	318.5	54	298	1903.5	2739	364	1684	267	3690.5	22618.8	5035.5	7341.2
K01799	937.17	1094.25	6117.7	1617.66	3902	1116.83	3594.83	1062	2627.5	399.5	957	1138.33	384.5	1500.83	747.83	0	11	0	148	20	557	0	304.75	0	1	20.67	475.25	22	21	24.5	83	55	35	671	530.83	973.75	1189.65	1377.5	93.5	774.5	4102.5	2115.83	158.5	3430	778.58	6811.67	3026.08	1609.75	3497.5
K01800	5060.6	4980.78	10552.1	2312.55	69499.8	88981.7	90506.2	106193	56907	61577.2	90336.1	83446	49916.2	53353.9	61024.4	8395.84	10816.9	11122.3	85589.9	18611.4	41495.8	8550.12	25852.7	21512.1	25125.3	4874.32	70445.5	12377.1	5635.59	3273.62	4960.32	9060.06	3060.28	21027.9	9724.38	50426.8	165908	50465.6	4111.62	20451	50437.7	16656.8	27925.8	36290.7	24212.7	81354.3	57452.9	67380.8	37357.7
K01801	5486.79	6159.59	12498.9	2758.16	68330.6	88731.5	89443.2	105801	55601.4	59638.8	89928.1	82951.3	49759.2	53054.2	60981.4	838	9992	5679	86627.4	9161.88	41848.5	2807.25	25220	16558	8970	4317	65469.2	11563.9	4306.5	2607	3067.38	8351.12	3555.87	20688.6	9207.35	50855.3	165566	48807.7	3410.12	19170.1	60678.3	16444.1	24921.8	35554.6	23395.1	79494.1	57983.8	67016.9	36845.8
K01802	38827.8	23653.8	66512.4	17816.6	38896.2	14665.9	26313.9	14727	20448.8	8154.35	11052.4	18965.1	5678.52	18129.3	8815.34	8652.84	47388.9	60641.8	23612.2	12913.1	43110.2	71030.6	6883.95	54804.1	23245.3	11052.3	15227.5	67315.4	102631	65143.1	79991.3	75073.6	39970.5	29365.5	31597.5	26526.4	18699.4	53782.7	64559.2	71749.6	85713.4	44095.5	50054.8	38149.3	96458.1	46062.2	100547	33665.5	71691.4
K01803	45455.8	42251.9	105239	96654.5	120897	114961	122049	122277	84626.1	81803	106048	118071	60346.3	77044.8	74138.8	9506.84	53570.7	65546	103671	21389.3	84806.9	71675.5	33185	54220.2	30765.7	12472.9	81503.7	76154.7	102648	65213.6	80777.5	74086.5	76399.4	54590	38368.4	71892.2	185902	99917.5	65617.6	88578.9	108261	57306.6	72718.1	66440.2	115741	116855	132490	94125.8	97902.4
K01804	4338.27	2038.89	4780.29	3763.47	2381.3	651.67	1307.66	647.7	1512.63	529.76	496.34	554	345	852.17	416.56	12.83	964.45	471.87	721.49	7	175.49	5154.76	155.17	2466.88	11231.1	377.54	308.33	1416.03	2357.42	1289	2255.43	1629.27	37483.4	818	1379.48	296.67	646.13	2202.33	1349.66	2381.91	2867.4	1354.91	3022.4	2672.32	2347.64	2413.77	3987.5	1227.27	3989.05
K01805	8373.85	9721.78	14444.9	5025.61	11707	7372.16	9582.5	2474.2	5630.14	1027.1	2036.83	2916.33	956.67	5192.5	1350.06	1	59.78	91.7	25	21	118.5	25.1	126.58	81.05	2.4	172.3	428.75	49.2	183.1	89.5	220.93	106.08	35316.4	1721.5	1570.14	1448.75	1184.22	890	238	1222.92	6451.57	4267.56	314.9	4235.6	1322.46	6304.94	25349.5	7130.26	11608.9
K01807	20800.3	16879.3	47372.2	65171.7	78952.7	93071.1	95942.6	110258	63430.2	63554.6	95880.7	91155.4	51360.2	56800.6	64584.5	16639.8	41167.8	67519.5	103639	29631.7	47159.1	15045.3	32588.2	31888.7	32954.9	10906.5	83143.6	74087.2	95551.4	61072.2	43915	73355.8	69665.8	49230.4	30638.6	63752.6	178860	80457.2	57140	65578.1	84412.3	43075.1	39631.5	53836.3	106102	101700	119537	84437.3	77074.6
K01808	25864	25838.3	61377.8	57224.5	43567.9	22303.5	27195.9	12358.8	21936.9	19882.9	10437.7	27249.8	9104.18	20698.7	9843.88	413	13007.9	3463.7	665.5	1260	37765	57630.1	1061.08	25898	3390.4	2155.21	3734	2448.2	7738.35	4511	37525.3	1695.33	6974.2	5660.71	8209.98	8365.75	7393.63	20150.8	8858.5	23676.6	25041.8	14720.9	33787.9	14162.8	10473.2	16087.3	13368	10226.4	24083.4
K01809	19837.8	13240.9	43041.4	47558.8	26372.2	9664.73	15913.8	10634.9	13574	5958.65	8008.97	7593.76	3276.93	9158.7	5596.07	16199.7	47737.8	65985.9	20154.3	22181.8	41879.9	76709.8	7135.85	58950.6	38788	11735.4	18824.7	67295.4	102644	64985.2	81355.9	74110.4	75755	30227.2	28562	4519.13	15732.1	52001	64004.5	69520.7	50168.7	33804.2	50918.5	24307.6	93612.8	26307.5	47628.6	16341.6	44949.9
K01810	44700.3	42011.1	94147	75571.6	119907	114490	121428	122177	83659.1	81661.5	105775	117729	60160.3	77063.1	73791.8	9506.84	53512.7	65522	103674	21389.3	84625.9	71177.5	33069.6	54080.2	30687.7	12469.2	81512.2	76066.7	102521	65147.6	80636.7	73955.5	76321.4	54041.5	38200.9	70131.7	181875	99439.3	65289.6	87222.9	102361	54398.6	72350.6	66726.5	114847	117535	130312	97800.1	96551.9
K01811	792.7	393.67	5601.36	1327.19	1215	290.17	643.83	186.5	1089.33	173.5	257.5	371.5	152	562.5	212	0	1.43	0	0	7	11	0	23.5	0	0	0	184.5	0	23	0	0	54	36472.5	119.5	396	124.67	195.83	140	3.5	129.5	851.17	246	33	1521.5	183.5	795.34	1911.07	616	2091.63
K01812	10188.2	9116.4	13000.9	6490.08	13768.6	7904.67	10875.3	2995.95	7379.3	1541.26	2621.84	3568.5	1163	6038.34	1764.94	170.83	1496.2	2047.37	1198.49	1208	36638.5	5436.26	507.83	2592.13	11317.1	360.13	1932.33	3971.03	9813.42	5726.5	5336.43	2257.35	38021.1	2316.57	2963.98	1773.17	1567.63	4014.34	5925.66	5731.66	10708.6	4245.74	3588.07	6768.44	7904.64	5527.44	6946.5	3452.77	10660.6
K01813	1434.2	877.8	2026.01	575.01	82	10	59	29	5	0	28	20.5	3	23.5	0	0	1.43	1	4.5	0	19	0	0	0	0	0	0	9	44	12	0	11	35248.2	0	5	0	33	18	22	0	20	16	0	3	45.86	17	102	65	21
K01814	44009.1	41044.8	101812	66704	115667	114499	120994	118625	83887.6	80848	105571	117274	59206.4	76118.1	73592.9	9262.84	41092.2	63794	103535	21374.3	83846.2	13923.5	32696.6	28402.2	27394.7	10758.2	80854.2	75989.7	102046	65047.6	46262	72699.8	70970.4	50501.8	33323.3	69563.2	180135	82711.2	61159.1	68329.9	97914.8	45896.4	40217.4	61653.8	110882	114792	127169	93236.8	93233
K01815	5271.78	1422.22	7011.26	3201.74	10529.6	2157.57	3359.67	6480.75	4909.14	659.5	4816.79	3424.5	1860.43	2018.86	2698.31	926	44407.4	52942	16966.5	1992	4415	63540	5045.33	46652	4966	10320	5705	61311	89544	57436.5	72603	68250	71546.2	22631.5	24598.9	3203	12340	45114.9	56350.5	61379.2	35412.8	29237.5	43033.5	15022.2	83655	19138.8	39031.7	12070.5	33717
K01816	15040.3	7269.78	32371.2	25316	76392.8	91577.7	96392.9	105930	60644.3	59640.8	91665.5	85028.8	49861	55612.2	61471.4	840	6302	4917.5	82097	8609	41469.4	883	25101.7	287	8163	1021	65055.6	9681	1264.5	807.5	1189.16	859	2384.25	21477.7	9414.4	60492	166540	47521.2	1799.5	17666.2	35974.8	18534	23435	36965.5	21000.2	85582.8	80208.8	70636.9	45648.4
K01817	39680.9	38018.3	92994.2	65133.6	109918	112690	118002	113952	78851.5	75063.7	100553	110608	57678.2	74038.7	70528.9	878	6479.85	5148.2	82578	8756	43051.2	736.1	26939.8	322.05	8135.4	1493.88	69763	9736.2	1479.1	969.5	1592.51	830.58	1405.2	30263.7	12064.6	66566.2	168056	49366.4	2026	20030.8	51957.1	21907.2	24599.4	45138.5	23101.2	95266	86578.7	78766.1	61969.9
K01818	114.53	165.6	809.25	467.05	514	120	403	115	451	44	147	140	74	186	124	0	0	0	23	0	0	0	0	0	0	0	0	0	0	0	0	0	35191.2	18	83	83	0	48	0	3	365	83	0	445	0	129	138	81	205
K01819	195.32	584.32	308.9	10601	0	0	0	0	0	0	0	0	0	0	0	0	0	28	0	0	14.68	0	0	14	0	17.82	0	0	0	0	191	0	0	5792.68	0	0	22	5.34	0	3	2	36	16	151.6	11.44	0	66	0	0
K01820	920.17	465.67	3486.75	1043.5	1456.5	360	804.5	190	999.5	136.33	264	379.5	123.5	525.5	189	0	0	0	0	7	22.5	0	16.5	0	0	0	151	0	6	2.5	12.5	8	0	302	176.67	639	453	415	64.5	576.5	1695	1005	58.5	1002.5	553.5	517.5	1128	397.5	1659.66
K01821	8652.52	5065.76	28927.5	52201.4	2285.03	1471.4	1579.63	962.38	1361.3	435.43	780.57	977.5	253.75	1669.55	1307.07	0	557.28	136.7	63	4	395.92	25.1	157.1	88.05	3.4	179.21	367	111.7	340.6	171.5	299.1	3329.75	35663.4	3619.96	796.82	1363.75	919.43	1183.37	307.5	728.63	19635	1507.9	206.4	3132.48	1296.58	2878.38	4956.23	1382.89	5018.98
K01822	0	10	838.35	474.5	1105	326.5	586	676.5	645	245	267.5	400.5	165.5	918	486	0	0	0	4	0	86	0	0	0	0	0	10.5	0	0	12	0	0	13	37	99	221.5	17	25.5	0	12	203.5	52	0	150.5	26.75	279.5	350.75	284.25	173.2
K01823	15472	11480.4	23389.3	57947.4	20162.3	9252.74	13233.6	9188	13047.5	6492.76	7927.54	14684.5	3759.5	12025.1	5477.65	722.83	33256.9	51727.4	18091	2120	5724.24	11689.8	6690.92	23517.9	12943.1	9046.97	8586.66	62752	91610.9	58733	40871.8	68814.8	67557.1	26361.2	22369.6	4329.59	14993.2	31870.4	53834.7	46329.9	43463.8	26649.5	14831.4	17930.7	82796.5	23688.4	60556.4	18905.2	43252
K01825	11350.1	5321.89	22098.9	4596.76	8201.89	3649.34	5644.11	5309.09	7462.86	2772.86	6006.57	8367.21	2220.67	3356.26	3773.46	8238.84	34248.3	57157.3	20672.8	11508.3	4750.73	13165.4	5753.14	28028.1	19213.3	9274.32	11029	63995.5	93522.1	59897.1	42017.7	71542.2	67919.1	22592.2	21343.6	3318.57	11964.8	32571.3	54884.6	46619.8	47865.1	23579.1	15402	17977.2	83885.4	19379.8	43169.8	15003.8	32351.8
K01826	5122.05	4310.38	10590.8	3286.22	6057.81	2353.17	3854.94	4810.09	5313.52	2539.86	5116.57	3709.71	1650.17	2262.25	2999.96	8238.84	34114.9	57247.3	20664.8	11513.3	4811.73	13241.4	5786.61	28039.1	19213.3	9455.32	11061.5	63969.5	93461.1	59860.1	42002	70108.2	32773.9	22583.9	21148.2	12200.1	12695.8	32531.2	54825.1	46490.3	38277.8	23630.9	15676	16353.4	83734.9	20884.3	41303.8	12925.8	32078.1
K01829	121	81	1195.5	300.5	117	25	86	54	61	23	24	8	6	103	20	0	0	0	0	5	7	0	15	0	0	0	66	0	13	5	0	23	17	180.14	51	336	491	326.5	128	681	1820	1110	168	1243	485	200.5	878	221	513
K01834	9029.53	9333.25	19981.8	83740.2	72120.3	89418.5	90631.5	108102	58459.3	59794.2	90629	84158.8	50298	53392.8	61506.4	1377	14617	17951.2	84088	8702	44615.7	4285.6	28927.3	2707.3	9059.4	6087.62	69160.5	61413.2	72722.6	49108.5	32782.1	8673.83	61818.4	42378.9	23920.8	52162.5	173291	69631.1	45392	51803.2	41336.6	32854.1	30694.9	44023.8	86480.4	86165.9	83792.8	72261.7	59709.6
K01835	28305.5	28898.8	57665.3	66713.8	41787.2	19349.1	28785	14042.6	20470.4	7632.37	11049.1	15553.8	4854.1	18847.7	8397.5	8629.84	47215.7	60586	21062.3	12665.3	41642.6	70545.5	6182.41	53853.2	22554.7	11347.5	12411.5	66387.7	101237	64286.6	79397.6	73145.5	74983.4	30459.5	28677.6	16428.5	16366.3	51447.9	63496.6	68896.9	65491.8	37466.4	48785.4	26928.9	93998.7	34408.2	74619.7	25720.2	52694.1
K01838	6587.68	3841.02	5377	2493.18	4383.25	1193.5	2718	827	1991	468	757	893	403.5	1999	573.5	13	0	11	54	96	391.5	0	199.5	0	0	6.91	1395.5	14	58	0	16.16	40	1546.25	280.78	926.33	370.5	351.17	473	23	617	3635.17	970.83	99	2217.72	382.86	2091.17	1810.07	1061	4386.5
K01839	7878.42	7435.73	17807.5	55554.3	13362.1	3035.24	6574.19	8004.29	6723.96	2879.46	5760.86	4321.21	2140.1	3515.78	3811.67	8499.84	47089.2	59094	21011.3	11528.3	6419.57	70512.5	7350.87	53805.2	22507.7	11333.5	12773.7	64139.7	94207.7	60092.6	76508.6	72762.4	73376.4	27723.7	27005.5	13427.6	15197.5	49428.3	59061.6	65834.5	52174.8	34828.1	47766.6	21397	88039.4	26955.5	65102	19921.6	44052.7
K01840	29602.5	20079.5	50165.1	16886.4	95571.8	100419	108271	114965	73783.5	69842.8	99432.7	103060	53821.5	67262.8	67275	9089.84	40423.8	62161.3	102902	20246.3	46754.1	14048.4	31182.5	28319.1	27374.3	10329.3	78007.5	73905	95082.1	60882.6	43333.1	71038	69425.1	47489.8	31802.9	66845.6	183128	81086.5	57308	67137.2	87852	47241.5	39717.6	59187.8	106933	104300	121374	87543.7	84686.8
K01841	581	240.84	1882.58	294	727	463.67	584.33	562	650.33	151	2964	1058	586	343.83	1010	142	17966	23962	9409	1066	655	726	602	2479	389	401	852	7119	12590	6863	4659	43738	4336	3028	2649	772.67	1926	3845	6730	6270	3743.67	2881	1641	1601	10664	4209.67	4414	2212	3749
K01843	6507.5	6237.99	15651.2	2708.6	15476.1	5786.98	8743.16	5340.95	4193.24	1410.1	1647.08	2732.5	1928.36	3957.72	1764.31	244	12468.1	1795.7	103	18	808	57276.6	307.5	25751.8	3295.4	1807.8	543	103.2	571.85	170.5	34361.6	1214.08	5132.2	1946	5308.47	1672.34	2071.79	16986.1	4140	18871.5	8913.66	8766.53	32117.9	3755.26	4510.55	6130.6	5215.75	2689.18	6060.11
K01844	1046	156.07	663.09	1024.2	4829	69.67	423.33	2312.25	127.33	45	11	21	316	35	43.38	244	12169	1722	16	0	446	57254	178	25678	3293	1707	240	61	421	79	34250	1184.33	5078	1091	4745.67	87.67	1211.33	16117	3934	18099	2278.67	7188.33	31828	1738	3312.75	3113.67	1666.25	410.25	2920.88
K01845	47207.4	45906.2	106361	93443.3	120088	114456	120271	121896	83905.9	81543.6	105631	117760	60320	76417.5	74056.7	9360.84	53306.5	64259.2	103380	20263.3	48654.5	71234.6	32989	54131.2	30643.1	12831.1	81291.7	73832.4	95564.5	61022.6	77920.3	73627.9	74469.6	49570.3	37382.4	60747.7	180504	98383.2	61022.6	85118.2	100674	51198.8	71713	63557.6	110437	111974	110602	90173.2	89131.2
K01846	1065	175.65	521.88	1005.73	4804.39	62.07	418.75	2303	114.39	43	14.04	24.25	318.18	38.61	43.93	244	12169	1722	16	0	446	57254	178	25678	3293	1714.34	244.25	61	421	79	34250	1179	40269.2	1095	4743.5	84	1191.25	16134.8	3934	18085.5	2279	7195	31837	1672.25	3321	3252	1601	393.25	2871
K01847	20551.9	17070.4	30787.3	9977.56	30888.9	14058	20600.8	7727.6	18497.3	10063.8	6335.9	22128	3481.5	20447.2	5686.17	26	10	15	273	226	1398.5	7	719	0	0	14	3444.5	23	17.5	32.5	279.82	244.66	35336.2	3904.78	3947.84	13285.7	2980.66	3097.83	208.5	2839.18	20257.2	7208.82	1582.5	11906.3	2521.15	17857	31010.9	11502.1	27538.8
K01848	1460.5	1228.25	10302.8	2271.58	4557	814	2404	1036.25	2323.5	415	749	993	522.5	1301.5	1122.88	0	389.5	99	9	10	56	69	3.5	11	0	222.01	48	4	1.25	16	128	13.75	6	321	193	611.5	273	255	32.5	98.5	2156.92	88.5	101	718.66	273.58	1053.83	1088.25	1009.58	1178.21
K01849	1017.5	889.25	9369.67	1888.58	6944	1757	4962	1306.25	3330.5	536	1198	1641	710.5	2003.5	1276.88	0	494.5	201	14	10	45	141	3.5	22	0	392.34	51	8	5.25	21	214	13.75	12	367	211	695.5	255	360	34.5	170.5	2369.92	100.5	173	796.66	314.58	1156.83	1034.25	1045.08	1354.21
K01851	0	0	242	122	69	10	28	15	27	13	20	15	9	27	14	0	0	0	0	0	0	0	31.05	0	0	0	4.25	0	0	0	0	0	0	19.5	7	17.25	3.25	4.2	0	0	0	0	3	0	0	23	32	40	5
K01852	0	28	114	0	0	0	0	0	0	0	0	0	0	0	0	0	0	0	0	0	0	0	0	0	0	0	0	0	0	0	0	0	0	4	0	0	0	0	0	0	0	0	0	0	0	0	0	0	0
K01854	323.17	315.37	3523.11	4155.47	1331.5	361.5	881.5	490.5	763.5	168	302.5	376.5	127.5	646	411.5	0	5.5	0	34	0	301	7	101	0	0	0	145	0	2	6	11	5	7	233.9	463.34	9542.5	1011.51	104.33	7	180.67	1289.17	267.83	349	1794.83	146.86	1227	2442.82	670.33	3218.41
K01856	310.16	145.42	3692.95	1124.28	182.75	12.67	122.58	44.25	60.84	53.75	0	14.25	55	65.5	37	0	0	0	14	0	84.33	0	54.34	0	0	0	96.75	0	19	0	16.75	58	23	137.79	94.5	10.5	73.99	295.63	14	20	188.34	256.5	7.5	446.25	41.25	1706.75	929.14	282.86	405.87
K01857	329.17	314	4663.16	3070.96	1483.5	459.5	1229	717.5	849	211.5	341.5	440	192.5	853.66	406.5	0	4	19.5	40	0	254.5	7	118.65	0	0	0	198.75	0	11.5	8.5	22	58	35228.2	523	273.17	10079.8	1357.15	671.87	84.5	598.5	2363.5	1375.83	426.5	1282.17	647	2494	2524.5	758	2462.49
K01858	2020.67	2123.87	19556.8	2978.38	4700	928.84	2541.16	1053	2350.66	431.5	754	1020.5	540.5	1444.5	1114	0	11	0	4	11	107	0	14.5	0	0	15	166	0	11	9	27	15	0	276	359.67	596.84	229.66	177	21	96.5	2467.34	204.83	47	1727.67	276	1400.84	1276.5	964	2944.42
K01860	0	0	7	0	12	0	0	0	6	0	0	0	0	0	0	0	0	0	0	0	7	0	0	0	0	0	0	0	0	0	0	0	0	0	5	0	0	0	0	0	0	0	0	11	0	20	10	0	18
K01865	34	29	70	172	112	23.5	55	14.5	67	11	21.5	23.5	10.5	75	12	0	0	0	0	0	0	0	7	0	0	0	4.5	0	0	0	0	0	0	0	6.5	16.5	5.4	0	0	0	96.5	11	0	147.5	0	47	58.5	25.5	57
K01866	45769.6	42248.3	104902	75067.4	121383	115025	122068	122971	84302	82137.3	106043	118032	60372.8	76808.8	74476.5	9518.67	57553.4	66445.2	106572	21911.3	84987.9	77926.1	33405.5	71757	42071.4	15930.5	81750.9	78416.5	106254	67287.6	83923.5	81205	77958	55396.4	39614.9	72144.3	186450	102563	67676.4	91535.9	125606	58863.6	76762.6	67393.9	119003	117498	132846	94738.8	99227.4
K01867	46440.5	42462.7	108290	75793	122758	115426	123352	123251	85746.4	82263.2	106520	118569	60616.3	77277.3	75128.9	9518.67	57930.8	66542.2	106647	21911.3	84973	77926.1	33437.8	71757	42072.4	15969.5	81839.6	78687.5	106667	67538.6	84094.7	82954	113241	55554.5	39952.2	72489.4	186911	102720	67879.3	91775.9	134798	59198.9	76795.1	69055.6	119365	118167	134095	95270.1	100968
K01868	46589.8	44432.2	105212	75240.7	120674	114876	121900	122168	84133.6	81717.5	105920	117969	60338.3	76761.1	74010.8	9506.84	53512.7	65522	103675	21394.3	84751.9	71177.5	33119.9	54080.2	30687.7	12469.2	81460.7	76066.7	102523	65147.6	80619.5	73900.5	76305.4	54396.8	38280.8	71825.7	185818	99628.2	65581.6	88343.4	106417	57124.6	72471.6	66107	115574	116459	131444	93964.3	97492.4
K01869	45203.8	42187.2	104287	75169.9	120611	114868	121826	122141	84094.6	81716.5	105882	117925	60261.3	76708.6	73998.8	9506.84	53541.7	65534	103671	21389.3	84766.9	71426.5	33138.6	54150.2	30726.7	12472.9	81463.7	76110.7	102580	65180.6	80692.5	73993.5	76321.4	54380.5	38244.3	71813.7	185793	99730.8	65597.6	88431.4	107027	57155.6	72572.6	66055.5	115606	116312	131218	93930.3	97388.4
K01870	45191.6	42046.2	104904	74977.9	120578	114868	121805	122102	84059.6	81695.5	105882	117921	60261.3	76617.6	73953.8	9506.84	53512.7	65522	103671	21389.3	84751.9	71177.5	33107.6	54080.2	30687.7	12469.2	81452.7	76066.7	102523	65147.6	80614.5	73900.5	76300.4	54380.5	38249.3	71789.7	185804	99625.8	65581.6	88343.4	106286	57096.9	72471.6	66035.5	115569	116327	131150	93913.8	97319.6
K01872	50836.7	45155.2	111952	79244.5	130432	116789	125040	128823	88767.2	84085.6	110580	121153	62196.8	78178.5	77113.7	17989.7	99830.1	124163	122003	32865.7	89486.8	141025	38940	106736	52501	23398.1	92466.7	139184	194961	124225	155927	146332	113617	77240.4	63565.1	74688.9	198411	146614	123496	151904	150848	86709.4	118946	81264.4	201079	134404	169023	105914	130294
K01873	45264.8	42061.2	104542	75023.9	120629	114872	121854	122102	84087.6	81695.5	105882	117960	60261.3	76617.6	73953.8	9506.84	53512.7	65522	103671	21389.3	84751.9	71177.5	33107.6	54080.2	30687.7	12469.2	81452.7	76066.7	102523	65147.6	80614.5	73900.5	76300.4	54380.5	38239.3	71789.7	185771	99625.8	65577.6	88343.4	106286	57114.6	72471.6	66035.5	115569	116312	131076	93884.3	97393.4
K01874	46527.8	44372.2	105686	75252.2	120650	114906	121871	122102	84104.6	81695.5	105882	117963	60261.3	76618.5	73953.8	9506.84	53512.7	65522	103678	21389.3	84781.9	71177.5	33113.6	54080.2	30687.7	12469.2	81456.7	76066.7	102523	65151.6	80614.5	73900.5	76300.4	54382.1	38230.3	71789.7	185804	99704.8	65577.6	88353.4	106347	57116.6	72472.6	66112.5	115587	116392	131108	93953.3	97398.4
K01875	45310.6	42090.2	104759	75450.7	120595	114885	121827	122119	84067.6	81697.5	105897	117942	60261.3	76737.5	74317.8	9506.84	53760.7	65534	103671	21389.3	84751.9	71177.5	33107.6	54080.2	30687.7	12469.2	81452.7	76096.7	102590	65189.6	80647.5	75447.5	76315.4	54423.5	38261.3	71979.7	185779	99664.8	65607.6	88383.4	114705	57172.6	72471.6	66037.5	115649	116392	131277	94080.3	97400.1
K01876	46494.6	42963.2	104781	75004.9	122910	115417	122989	122506	85530.1	81912.5	106212	118560	60538.3	77332.6	74436.5	9506.84	53512.7	65522	103671	21393.3	84751.9	71177.5	33113.6	54080.2	30687.7	12469.2	81491.7	76066.7	102523	65150.6	80621.8	73900.5	76300.4	57266.5	38302.6	72049.7	185816	99671.3	65587.6	88392.4	107596	57160.9	72480.6	66416.2	115699	116789	131531	94325.8	97743.1
K01878	20997.5	16633.8	60436	42327	84171.9	93414.6	96853.7	112723	63658.9	62209.5	95993.1	91269.7	51738.3	56843.2	64685.8	9483.84	53365.9	65364	103492	21249.3	84055.9	71103	32736.8	54044.9	30678.7	12152	78692.2	76045.7	102472	65027.6	80348.8	73820.9	76082.4	51556	35855.4	65188.7	184060	97403.6	65350.6	85767.8	90907.1	53174.6	71153.6	56717.9	113596	106895	122991	85328.1	82330.1
K01879	20997.5	16633.8	60656.5	42375.3	86740.9	94394.6	99505.7	113001	64768.9	62348.5	96498.1	91956.7	51940.3	57589.2	64896.8	9483.84	53365.9	65364	103492	21249.3	84055.9	71106	32736.8	54044.9	30678.7	12160	78692.2	76045.7	102472	65027.6	80348.8	73820.9	76082.4	51654	35900.4	65306.7	184115	97448.6	65358.6	85793.8	91133.1	53206.6	71185.6	56883.9	113626	107073	123185	85527.1	82594.1
K01880	24120.3	25268.4	40839	32512.8	35552.7	21269.9	24311	9302.05	19870.7	19459	9778.7	26435.5	8455	19536.4	9181.05	23	146.75	158	175.5	135	689	74.5	362.79	35.25	9	317.17	2725.5	21	38	115	265.66	79.58	213	2650.5	2337.84	6238	1317.83	1926.26	99	1914.59	13386	2816.99	1135	8017.67	1439.7	9209.5	7152.57	8340.19	14425.3
K01881	45645.6	43714.8	105237	74970.9	121077	114968	122256	122131	84446.2	81701.5	105945	118109	60297	76789.6	73996.2	9506.84	53512.7	65522	103671	21389.3	84751.9	71177.5	33107.6	54080.2	30687.7	12469.2	81452.7	76066.7	102546	65147.6	80614.5	73900.5	76357.4	54381.5	38280.3	71807.7	185818	99628.8	65573.6	88343.4	106342	57099.6	72471.6	66387.2	115571	116516	131299	93917.6	97945.8
K01883	45266.8	42077.8	104784	75096.9	120749	114905	121942	122150	84188.9	81716.5	105892	117986	60261.3	76724	73999.5	9506.84	53541.7	65553.5	103671	21389.3	84766.9	71426.5	33138.6	54150.2	30726.7	12469.2	81463.7	76110.7	102580	65180.6	80699.5	73993.5	76321.4	54380.5	38244.3	71815.4	185801	99753.8	65604.6	88431.4	107061	57172.6	72572.6	66137.5	115612	116357	131275	93912.3	97528.4
K01884	1892.32	805	228.13	205.86	13.14	0.57	2	0	2.14	0	0.29	0	0.43	1.69	0.43	0	0	0	0	0	4	0	0	0	0	0	0	0	0	0	2.33	0	0	0	0	2	0	1.57	0	0	0	0	0	5	3	8	59	0	0
K01885	44482.1	40484.2	111840	49627.2	124549	116139	125312	123175	85824.5	82147.8	106722	118797	60536.1	78015.4	74657.1	9506.84	53089.3	65326.8	103760	21411.3	85135.7	71090.4	33431.6	53981.1	30685.3	12111	81816	76031.5	102341	65078.1	80343.9	73895	75957.1	53654.3	39634.8	83789.4	191846	101344	65997.6	90458.8	115905	64278.2	73230.7	71669.7	117481	125269	156735	99964.8	111217
K01886	29075.2	20638.7	58041.4	32317	92224.1	101335	106117	113207	70380.9	67583.1	98301	98790.2	52835.9	66874.8	66654	9106.84	40771.8	62047.3	102977	20209.3	46886.7	13789.4	32174.6	28249.1	27336.3	10291.3	78652.2	73642.5	94782.3	60672.1	43148.9	72304.8	69086.1	46092.3	30788.6	54781.7	176927	79762.6	56591.1	64500	88126.5	39726.6	38782.2	53817	105215	100140	100433	82702.2	73491.5
K01887	45309.5	42146.5	104887	74851.7	120503	114812	121726	122087	83992.1	81687	105839	117908	60240.3	76512.6	73932.8	9506.84	53628.7	65622	103680	21389.3	84746.9	71246.5	33107.6	54091.2	30687.7	12650.2	81446.7	76070.7	102529	65152.6	80719.5	73900.5	76306.4	54357	38156.3	71775.7	185763	99655.3	65590.6	88351.4	105989	57050.6	72506.1	65646	115555	115936	130252	93778.3	97181.4
K01889	45187.8	42044.2	104081	74797.9	120539	114840	121758	122102	84019.6	81695.5	105882	117908	60261.3	76617.6	73953.8	9506.84	53512.7	65522	103671	21389.3	84751.9	71177.5	33107.6	54080.2	30687.7	12469.2	81452.7	76066.7	102523	65147.6	80614.5	73900.5	76300.4	54380.5	38230.3	71789.7	185771	99625.8	65577.6	88343.4	106269	57093.6	72471.6	65930.5	115569	116312	131107	93884.3	97304.4
K01890	45198.8	42044.2	104415	74638.4	120542	114840	121773	122076	84032.1	81687	105839	117921	60240.3	76509.6	73932.8	9506.84	53512.7	65522	103671	21389.3	84746.9	71177.5	33107.6	54080.2	30687.7	12469.2	81442.7	76066.7	102523	65147.6	80614.5	73900.5	76300.4	54357	38176.3	71772.7	185722	99563.3	65577.6	88305.4	105938	57044.6	72448.1	65782	115540	115934	130194	93802.3	97192.4
K01892	45210.8	42042.2	104637	75120.9	120834	114881	121881	122177	84234.1	81720.5	105965	118030	60297.8	76684.1	74034.3	9506.84	53746.7	65694	103775	21389.3	84755.9	71177.5	33157.6	54080.2	30687.7	12517.2	81510.7	76548.7	103137	65565.6	80860.5	74282.5	144388	54584	38371.3	71842.2	185804	99758.8	65935.6	88584.9	106293	57293.6	72543.6	66084.5	116074	116483	131348	94043.8	97381.4
K01893	20651.8	18907.6	42769.3	42419.7	31144.9	13931.8	19071.5	12580.6	15958.5	10620.5	9116.06	16357.2	4659.6	15216.2	6578.84	8495.84	46836.7	59107.5	20794.8	11632.3	5836.07	70505.5	6166.87	53809.2	22507.7	11341.5	13366.2	64120.7	94165.9	60073.1	76564.7	72821.5	73427.4	30192.7	27732	5471.24	14402.3	50321.1	59125.6	66534.9	61023.4	33633.4	48111.4	24912.9	88934.6	27841.4	49926.4	19477.6	44109.3
K01894	22488.4	19350.4	33786.3	31137.1	81275.4	96422.8	99389.1	110485	63352.9	62010.9	96110.1	91678.5	51268.2	58297.6	64274.5	9076.84	40521.3	62062.8	102746	20117.3	46141.2	13796.4	30814.6	28245.1	27336.3	10287.3	76166.5	73627.5	94697.6	60643.6	43070.7	72282.2	69035.1	44147.7	30093.1	63195.1	177857	79391.5	56603.1	63967.3	80337.6	41516.6	38615.6	50866.2	104814	102627	118574	84386.6	75070.8
K01895	53255.2	49861.9	118575	100087	186009	203512	212015	224723	140379	140755	195825	200786	109113	130030	134502	10100.8	47724	69008.2	185762	29991.3	125515	14732.6	57928.8	28729.2	35521.1	12429.9	145943	85674.9	103353	65902.6	47729.3	73419.2	72101.6	68443	41954	138499	346906	129868	62985.1	85300.6	128571	63064.5	63906	96518.9	131313	200105	203514	166008	134525
K01896	12	10	38.66	289	0	0	0	0	0	0	2	0	0	0	0	0	0	0	0	0	0	0	0	0	0	0	0	0	0	0	0	0	0	4	0	0	4	0	0	0	0	16	0	0	0	0	0	3	20
K01897	75390.2	58527.9	182709	98328.4	285599	300934	315694	345037	211832	207297	300577	301737	164690	193480	205956	20148.3	161409	213483	320766	54608.4	212213	158521	92881.8	137276	94704.1	31117.7	228114	184526	247785	152679	180808	271235	131833	128592	92323.6	186997	531375	257756	152846	209812	292448	128407	178872	158481	281021	318293	322413	251921	230899
K01902	43770	40973.5	97160.8	63645.7	115984	114730	121441	119759	83939.4	79531.5	105869	117858	59979.9	76501.1	73933.4	9116.84	40715.7	62302	103298	20284.3	48048.2	13893.5	32748.1	28350.2	27347.7	10762.2	80538.2	73727.7	94986.2	60875.6	43478	72362.4	69292.4	49380.3	32835.1	71696.7	184274	82931.6	57372.1	68152.9	102740	49151.4	40384.6	63003.3	108145	114545	128923	93476.3	93105.5
K01903	44210.3	42570.5	97236	63663.7	116145	114757	121560	119749	84238.1	79579.5	105896	117953	59979.1	76635.6	73906.2	9116.84	40715.7	62302	103298	20284.3	48048.2	13893.5	32754.1	28350.2	27347.7	10762.2	80563.7	73727.7	94986.2	60875.6	43478	72362.4	69292.4	49355.8	32855.1	71671.2	184274	82935.6	57372.1	68179.4	102828	49141.4	40382.6	63185.3	108160	114497	129227	93518.1	93194.5
K01904	15	47	55.5	146.5	80	27	67	18	25	0	0	0	0	9	8	0	0	0	0	0	0	0	0	0	0	0	0	0	0	0	5	0	0	12	14	3.5	0	0	0	8	24	0	0	29	0	0	34	22	24
K01905	11	19	914.67	43	158	24	87	38	71	6	18	19	8	33	39.67	0	0	0	0	0	0	0	0	0	0	0	0	0	0	0	0	3	0	10	0	10	9.33	11	0	0	0	7	0	0	0	16.33	22	42	16
K01906	18.5	144.25	233.25	797.5	0	0	0	0.5	0	0	4	0	0	0	0	0	251.5	0	0	0	0	0	0	0	0	0	0	0	1.25	2	0	10.75	0	36	3	2	15	0	0.5	9	7.75	6.66	0	0	0	4	0	2	15.09
K01907	4387.31	2807.11	13941.1	3911.91	74214.6	90205.2	93693.3	106451	59320.6	61718.8	91098.3	87873.1	49955.5	54581.4	62107.8	8407.67	11969.6	11517.5	86331.4	18607.4	41758.5	13682.8	26093	23898	36357	5084.65	70649.1	13786.4	7896.91	4531.62	7281.82	12180.6	4031.95	21940.4	10601.6	50968.6	165892	52103.1	5348.16	22762.7	61456	17629.4	30830.3	35088.3	26353.5	81702.4	58455.5	66423.2	38960.6
K01908	11028.5	7039.36	23459.8	4657.84	72118.1	90089	92582.2	105668	58272.4	59737.8	90839.4	83841.7	49369.7	54415.4	61050.8	849.83	7545.67	5534.67	85124.7	8633.88	41941.8	6573.91	25382.1	3722.83	20083.7	1266.33	65257.2	11975.7	4900.82	2895.5	4158.63	2693.64	37767.5	21890.8	10215.9	59753.5	166624	49827.7	3760.28	20171.1	37238.7	18837.2	26789.8	37093.1	23681.8	86615.2	80608.7	70456	44483.6
K01909	18	62	1057	161	123	26	85	41	74	15	31	19	11	79	29	0	0	0	0	5	7	0	8	0	0	0	44	0	13	5	0	0	5	159	43	344	393	296	128	661	1812	1095	168	1181	471	97	892	221	487
K01910	1106.7	219	662.59	4064.7	4803.14	60.57	414	2307.25	107.14	43	11.29	21	316.43	41.36	43.81	244	12170.4	1722	16	0	446	57254	178	25678	3293	1707	240	70	458	91	34345.5	1179	40326.2	1092.57	4742	84	1188	16128.6	3948	18085.5	2283	7185.2	31828	1663.25	3330	3077	1614	390	2792.88
K01911	18050.5	14430.7	22253.9	38540.7	25048.8	11736	16814.9	9089.46	15408.6	7905.59	8528.19	15425.1	3483.5	13999	6574.08	8251.84	34425.7	57355.5	20761.8	11625.3	5237.77	13251.5	5962.24	28127.2	19214.7	9589.2	12895	64050.2	93707.7	59998.1	42140.5	71618.8	68077.4	25803.4	22647.4	5273.86	12797.7	33357.3	55105	48179.5	56650.6	25999.2	16059.5	20018.8	85178.2	22060.8	44055.1	16348.5	39514.8
K01912	22958.6	12649.1	42768.2	8959.84	84529.9	94401.1	100863	108560	64721.3	64346.4	93204	93682.8	50752.5	63051.2	62961.2	874.83	7468.67	5495.17	82959.5	8803	42341.8	6317.66	25783.5	3645.83	20045.7	1279.82	68283.7	11913.8	4872.82	2873	3982.16	2813.52	2678.67	24104	12523.1	60969.9	167090	51031.9	3914.78	21787.5	47790.4	24203	27369.5	44094.1	24730.4	95302.6	101692	78834.3	60570.3
K01914	2026.17	3590.99	3493.03	8781.01	6086.65	410.74	1415.62	2771.59	1031.83	1725.32	449.52	478.38	543.6	828.11	329.26	7790.01	12901.7	7024.16	658.91	9495.39	780.12	58182.5	822.2	29226.3	8872.62	2105.9	5749.33	438.27	1072.02	445.62	34883.1	2152.62	40546.9	3709.89	5469.74	314.9	1581.35	17148.5	4316.46	18867	4168.02	7879.46	32616.3	4098.32	4114.52	6342.67	6111.11	1236.35	5050.48
K01915	64201.2	50678.2	183482	112925	141727	122588	137736	128978	94379.7	84200.8	110693	138329	63190.8	86413.6	78976.1	9519.84	57651.4	66621	110791	22141	87196.5	74446.5	34309.6	71618.4	32304.7	15844.3	84417.5	79068.4	107224	68035.1	84029.3	82057.2	78106.6	60954.7	43519.7	104930	193175	106750	68833.6	95194.3	157861	74076.1	77018.1	78552	122969	145598	209086	114658	133570
K01916	18599.3	16334	39937.8	63888.6	26091.5	8077.64	14945.8	10905.1	14436.2	7746.79	8503.64	14921	3631.52	12384.8	6216.17	8495.84	46862.7	59127	20862.8	11631.3	6152.57	70512.5	6475.67	53805.2	22507.7	11380.5	13523.5	64124.7	94131.4	60066.6	76633.7	72887.2	73432.4	29758.6	27913.3	16395.2	19682.5	51315.6	59444.1	67694.2	64103.4	39153.6	48539.1	25229.8	89751.7	32842.5	71489.4	23070.5	50218.6
K01918	42286.5	39654.9	90155.6	64548.4	114956	114473	120803	119623	83348.6	81465.5	105664	117633	59898.3	76173.6	73727	9262.84	41331.2	63787	103635	21384.3	84075.2	13923.5	32826.6	28402.2	27394.7	10743.5	80738.7	75992.7	102017	65057.1	46238	72696.5	70913.4	47447.4	33310.3	69100.2	179552	82067.1	61071.1	67873.4	96122.6	44873.4	40164.1	60982.3	110285	112486	126465	92906.3	92482
K01919	20069.5	15763.4	44856.2	37461	79087.9	94353.9	97088.8	111917	63744.3	62706.9	99389.4	93114.8	52743.1	57441.3	65707.1	9235.84	61463.8	99891.8	115928	21513.3	48389.2	14898.4	33228.1	31551.1	27921.3	10900.2	78981	82211.5	111057	68864.6	48920.2	125806	74551.1	53240.7	33875.5	65905.2	182069	85120.2	65068.1	73137.8	90432.4	48457.2	41118.2	56042	118926	108234	126377	87350.6	83360.1
K01920	30155.2	19086.4	51140.1	38033.1	84893.6	96986.7	99570.7	117397	69472.1	64115.6	101251	95111.1	53084.2	59563.8	68418.2	17871.8	85316.6	132205	124929	32305.7	54912.3	26751.8	42069.5	71478.4	36368.9	27350.3	94191.1	188926	258918	168526	115275	157269	126628	83547.1	67285.4	69195.8	198979	133897	154910	145205	163007	84945.1	60185.5	77979.4	254187	128355	186490	105246	133331
K01921	45750.3	42281	114625	80341.2	124879	115777	124418	123405	86683.8	82093.5	106697	118903	60801.3	77853.6	75155.2	9506.84	56639.1	66072	105889	21912.3	84884.6	72796.5	33297.7	69371.2	30842.7	15705.5	82013.2	77055.7	104110	66088.6	81763.5	79621.5	112193	57256.7	39020.3	72497.3	186358	100968	66463.6	89557.4	126774	58083.5	73952.6	67577.5	117307	118176	133066	95128	99353.9
K01922	3845.66	4776.83	1190.5	3777.28	4973	4147	4727	908	1330.67	348	749	1155.5	237	2448	420	0	1.5	6	9.5	0	3.67	0	0	0	0	0	18	9	63	2	106.5	11	304	3048.07	172	296	73	99	8	68.5	1000.67	240	32	318.25	243.86	1119	1322.4	875	554
K01923	45106.6	41880.8	103999	73811.5	120045	114759	121387	122058	83671.1	81633	105838	117791	60224.8	76430.1	73927.3	9506.84	53512.7	65522	103701	21384.3	84952.4	71177.5	33150.1	54080.2	30687.7	12469.2	81507.2	76066.7	102520	65138.6	80721	73900.5	76302.4	54291.5	38283.6	71402.2	185403	99399.5	65453.6	87692.2	104711	56127.3	72303.9	64855.3	115029	116465	130551	93780.1	97277.3
K01924	44251.8	40730.8	95490	75131.2	120400	114812	121607	121936	83914.9	83729.9	105873	117921	60243.3	76430.1	73868.8	9506.84	53501.7	65522	103671	21391.3	84718.9	71177.5	33095.6	54084.2	30687.7	12450.5	81413.7	76066.7	102517	65147.6	80601.8	73909.5	76325.4	54406	38345.3	71754.7	185805	99669.8	65578.6	88290.4	105668	57103.6	72468.6	66717.5	115601	116509	131400	93884.3	98664.4
K01925	43715.5	40605.2	97276.7	74569.2	120477	114833	121714	122071	84008.9	81695.5	105879	117895	60258.3	76605.1	73953.8	9506.84	53501.7	65522	103674	21389.3	84773.9	71177.5	33113.6	54080.2	30687.7	12450.5	81452.7	76066.7	102515	65147.6	80599.5	73900.5	76300.4	54368	38219.3	71789.7	185736	99630.8	65565.6	88353.4	106278	57100.6	72471.6	65908.5	115572	116300	131036	93849.3	97274.4
K01926	12624.4	14183.2	28424.4	34387.7	21425.9	10009.6	10709.5	6306.45	9937.61	13574.6	6041.29	14054	6142.93	6843.86	6014.71	400	12977.4	3451.7	445	1121	36853.7	57381.1	484	25835	3351.4	2153.21	1603.5	2402.2	7749.35	4446	37341.6	1561.83	7502.2	5930.28	6154.14	4385.5	2234.8	17631.2	8351.5	21144.2	7417.49	9416.03	32637.4	6855.23	7920.35	7143.43	4191.4	4990.43	10687.6
K01928	44710	41152.6	103632	53397.7	121093	115008	122333	122230	84540.6	81736.5	106039	118135	60316.3	76819.6	74083.7	9506.84	54014.2	65718	103685	21389.3	84895.9	71564.5	33165.6	54165.2	30726.7	12805.4	81475.7	76118.7	102576	65192.6	80837.5	74004.3	76333.4	54393.5	38293.4	71851.7	185730	99908.3	65610.1	88557.4	107238	57169.3	72658.6	66298.1	115649	116455	131463	93905.3	97583.8
K01929	44760.5	40769.2	98475.7	75471.2	125333	114925	122201	124379	84150.9	81738.5	105900	117929	60574.3	76666.1	73999.2	9750.84	65670.7	67244	103687	21394.3	85189.9	128431	33285.6	79758.2	33980.7	14157.5	81677.7	76127.7	102936	65226.6	114813	75079.5	81383.4	55452	42962.3	71873.7	186928	115718	69499.6	106427	108512	64254.6	104300	67641.5	118875	119378	132730	94260.3	100085
K01933	45135.8	41916.2	102074	74588.9	119646	114597	121154	121920	83501.6	81522.5	105681	117630	60171.3	76263.6	73740.8	9506.84	53512.7	65522	103656	21384.3	84646.9	71177.5	33025.6	54080.2	30687.7	12469.2	81339.7	76066.7	102508	65138.6	80612.5	73900.5	76295.4	53675.5	38118.3	69675.7	181285	98602.8	65083.6	86445.4	99435.1	52971.6	72051.6	63142.5	114119	115964	128804	93336.3	95817.4
K01934	34987.6	30301.3	86744.2	73811.6	39355.1	18167.5	26364.2	14684.8	20334.5	11567.3	11132.8	22526.5	5667.35	18731.8	8118.34	8658.84	47228.1	60612	21646.8	12781.3	43838.9	70553.5	8229.64	53857.2	22555.7	11365.2	16029.7	66439.7	101343	64306.6	79620	73193.5	75061.4	31658.5	30136.3	18017.7	21130.6	53178.8	63960.6	71313.9	73736.8	42541.1	49259.6	33384.4	95309.1	37767.9	77732.4	26420.8	61196.8
K01935	33461.9	27431.5	58902.5	41795.2	98883.6	102971	107032	116053	71688.6	69200.4	98751.5	102241	53395.4	67792.3	67199	9350.84	52942.3	63792.8	103068	20222.3	47796.2	71043.4	32539.1	53934.1	30629.3	12010	79630.7	73730.5	95251.3	60769.1	77415.5	73538.8	109377	49462.8	36141.5	56697.7	182310	96764.7	60900.6	83837.5	95375.4	50117.3	70880.7	58407.8	109534	104351	103960	83535.2	79076.6
K01937	45182.3	42004	104077	73999.9	120584	114856	121806	122102	84053.6	81695.5	105882	117934	60261.3	76617.6	73953.8	9506.84	53262.6	65522	103671	21389.3	84751.9	71177.5	33107.6	54080.2	30687.7	12469.2	81452.7	76066.7	102522	65145.6	80614.5	73889.8	111492	54343.5	38230.3	71789.7	185771	99625.8	65573.1	88343.4	106260	57084.3	72471.6	65943.5	115565	116295	131028	93882.3	97310.5
K01938	16208.3	15861.6	30967.2	38601.5	31773.7	14564.5	16943.4	12393.2	17057.2	14533.6	11679.5	18266.6	8113.93	11132.3	10197.6	8504.84	46766.3	59054.5	20858.8	11642.3	6032.94	70692.5	6370.24	53870.2	22555.7	11251.5	13620	64172.2	94183.4	60181.1	76579.6	72869.5	38333.1	31944.6	27770.2	17308.4	15274.9	50074.7	58976.5	66366.8	58018.3	35536.5	48224.9	21920.8	88255.6	33460.8	64490.5	22504	49778.2
K01939	48464.1	42820.3	108810	76192.4	125533	116648	124538	126440	88539.1	83936.8	110519	121001	61755.3	78018.2	76633	17745.7	87161.6	122429	121976	32860.7	89024.7	83770.6	38732.8	81058.3	49208	21686.5	92216	139093	194470	124098	121640	143588	108519	76093.7	58743.8	74327.3	194264	130561	119523	133736	138664	79492.6	87090.9	79605.6	197665	131742	167493	105236	127220
K01940	44371.7	41069.8	99308	73023.2	118522	113482	121187	121777	82728.1	80169.5	105486	114326	60098.3	75794.1	73821.3	9506.84	53396.7	65420.5	103548	21374.3	84361.2	71108.5	32899.6	54069.2	30687.7	12288.2	81144.7	76055.7	102500	65129.6	80517.5	73869.5	76267.4	53507.3	37990.3	69718.7	181269	98387.8	65062.6	86326.4	99146.4	52786.8	71983.4	62743	114072	115903	128481	93319.3	95220.3
K01941	5196.37	7912.93	4448.06	1954.23	5565.63	4359.46	5210.05	1136	1980.8	551.83	914.96	1384.75	412.17	2804.5	615.45	0	350	238	2327.89	31.88	474.76	564.25	59.41	1050	694	62	154.75	929.38	1483.5	890.5	783.38	303.12	498.62	666.88	690.06	407.88	395.05	953.63	835.12	1057.75	4560.45	897.07	619.25	1928.29	1567.75	2419.87	4378.68	1410.49	2225.23
K01942	0	0	0	0	0	0	0	0	0	0	0	0	0	0	0	0	0	0	0	0	0	0	0	0	0	0	0	0	0	4	0	0	0	0	0	0	0	0	0	0	0	0	0	0	0	0	0	0	0
K01945	45569.4	43500.2	102407	74700.9	119940	114633	121282	121984	83549.2	81532.5	105720	117656	60198	76319.1	73759.2	9507.84	53512.7	65522	103666	21384.3	84680.4	71177.5	33042.1	54080.2	30687.7	12469.2	81409.7	76066.7	102508	65138.6	80612.5	73955.5	76316.4	53726	38145.3	69685.2	181300	98635.8	65083.6	86452.9	99541.9	52981.3	72051.4	63124.5	114172	116078	129003	93419.1	95894.1
K01947	7	12	85	134	0	0	0	0	0	0	0	0	0	0	0	0	0	0	0	0	0	0	0	0	0	0	0	0	0	0	0	0	0	428	0	0	0	0	0	0	0	0	0	0	0	0	0	0	0
K01950	27841.9	28166.6	73459.6	35072.9	95893.1	107186	107849	111491	70497.8	74072.1	97743.5	103393	56857.5	64779.7	67939	1011	6661	6421.5	82833	9758	78693.3	665	26687.2	275	8180	1111	68437	11946	8400	5081	4022.75	1151.33	2917	22644.9	10486	55451.4	166263	48664.3	6145.5	20764.2	42745.8	18087	23974.5	40781.2	25960.5	84329.8	60862.1	71123.4	47339.9
K01951	48384.6	46137.2	123374	79541.1	125514	116364	125084	123295	86828.9	83277.4	106725	122079	60642.6	78261.9	75239.2	9506.84	54325.6	65748.5	103790	21404.3	85336.6	71741.5	33367.6	55123.2	31381.7	12555.5	81958.7	77019.7	104112	66111.6	81532.5	77438.5	112080	55320.8	39251.7	81537.8	183918	101046	66355.7	88973.4	125599	57498.6	73264.1	68557	116909	122137	135422	95486.1	103223
K01952	62714.7	64055.2	190412	117931	159080	134909	147107	132555	105613	100359	116285	147289	69012.9	94987.6	84298.3	9662.84	54264.6	67483.9	104405	22610.3	122361	71410.2	33949.6	54318	30748.5	13299.5	84395.2	78484.1	110036	69634.6	84023.2	74419.3	78824.8	59715.3	42620.4	96396.1	187172	103111	69917.6	92026.3	120817	64470.2	74569.9	78140	121476	138970	181377	111899	130743
K01953	36641.6	36004.9	99237.3	25608.6	111464	104609	116844	119853	81485.5	71885.1	101883	106752	56682.9	72009.5	71430.5	9106.84	44367	63045.2	105525	20807.3	48129.5	15593.6	33012.9	43709.7	27495.1	14167.6	80739.8	74996.9	97002	61990.1	44851	78278.3	70279.6	46667.3	33255	66885.1	180291	83042.8	57924.1	67056.4	121174	42637.5	41289.3	62311.2	108717	116466	110702	87821.5	90991.5
K01955	47381	43966.5	109356	77243.7	122999	116190	122513	122408	85582.9	85077.1	106146	121567	60439.8	77452.6	74050.6	9506.84	53560.3	65606.7	103669	21389.3	84655.9	71200.1	33027.1	54158	30690.1	12626.9	81365.7	76108.9	102645	65213.6	80710.1	73936.8	76394.6	51757.6	38228.7	69848.7	181355	98702.8	65167.6	86547.9	100302	53158.6	72075.5	63568.2	114247	115810	129101	93653.4	96377.2
K01956	45316.6	41980.2	104059	75304	118653	114479	120809	121679	83059.4	81414.1	105545	117500	59993.3	76163.6	73432.6	9506.84	53560.3	65601.2	103660	21380.3	84625.9	71200.1	33019.6	54154	30690.1	12626.9	81339.7	76108.9	102635	65210.6	80705.1	73908.5	76342.6	51484.6	38120.1	69521.7	181296	98597.1	65165.6	86467.4	98505.5	52999.8	72062	63014.7	114123	115677	128635	93117.9	95711.7
K01958	7486.73	5771.33	9405.71	31350.4	4885.69	2401.07	3871.5	1397.95	2179.11	490.6	930.79	1082.5	429.93	2140.86	902.38	0	429.85	213.7	23.5	16	156.5	101.1	42	99.05	2.4	362.21	134.5	62.2	223.35	100.5	228.26	42.83	364.2	1388.71	1113.14	10417.5	1738.63	865.24	232.5	1021.92	4154.99	4040.69	537.9	2594.99	979.24	6059.77	23078.9	5777.35	8726.19
K01959	5704.21	1160.82	10391.4	651.39	2229.75	927.17	1188.58	432	1096.17	158	455.25	580.25	283.25	538.42	488	0	0	0	4	4	19	0	45.55	0	0	0	36	0	0	3	18.5	0	0	216	75.64	291.25	135.08	145.95	15	26	1638.67	83	35	327.75	212.5	689.5	1029.68	426.79	412.5
K01960	5856.71	1639.02	12917.2	1316.39	2570.75	1013.67	1325.58	564.5	1238.92	178	477.75	647.75	300.75	699.42	537.34	0	0	0	4	4	26	0	60.55	0	0	0	84.5	0	0	3	18.5	5.33	0	261	113.81	307.75	189.99	201.95	15	74	2383.17	171.83	68	457.25	282.5	866.16	1160.68	489.54	628.5
K01961	33482	33150.7	80693.5	95846.5	108226	105554	115135	118616	76039	70348.1	100419	104847	54768.3	70615.1	68295.6	9496.84	53670	65706.7	103616	21366.3	84637.9	71271.6	32976.9	54173.2	30681.1	12731.8	80534.2	76100.9	102643	65123.6	80771.1	73901.3	76223.6	52764.6	37739.9	66142.6	181266	98722.5	65310.6	86681.1	99640.9	53415.3	71992.5	62129.5	114653	113576	129393	90174.6	91468.4
K01962	27270	25075.5	67226.1	69330.9	100730	100346	108418	116269	73564.1	69193.2	99213.8	102690	53582.8	67336.6	67342.7	9496.84	53156.7	65260	101218	21324.4	83914	70613.2	32855.1	53024.2	29986.7	12321.5	80223.2	75134.3	101026	64161.1	79822.6	73579.1	75675.7	52008.5	37032.9	65520.7	180830	97510.8	64373.1	85539.1	94744.7	52400.3	71220.9	61169.6	112806	111230	126455	88513.9	89588.4
K01963	31586.5	30174	72338.4	72347.7	107646	104932	114108	118134	75887.4	70162.3	100350	104318	54110.8	70770.3	68428.3	9508.67	54178.4	65725.2	101989	21331.4	84115.1	75742.9	33055.8	55410	41215.4	12551.9	80485.6	76740.1	103536	65580.1	82129.6	75362.6	76704.4	53020.5	38309.8	66197.4	181374	99660.6	65798.8	87913.1	98108.6	54004.6	74191.9	63154.6	115377	113933	130442	90461.1	92077.6
K01965	7334.02	4371.67	11275.5	4127.83	10242.9	4810.4	6701.5	2516.8	4964.5	2337.33	1957.2	5413.5	874	4589.1	1471	13	4	6.5	180.5	123	905.5	7	483	0	0	8	1853.5	18	9.5	22.5	59.83	155	88	2400.5	1956	12434	6360.5	2474.67	514.5	2785.5	12740.5	8233.5	922	6932.5	2314.95	10193.2	26744.2	6797.75	16038
K01966	9916.36	8356.34	26070.5	9119.85	21886.7	9224.57	16316.8	5823	12084.6	6044.93	4514.2	12929.5	2935	11998.1	3796.4	13	170.6	187.7	257.5	141	1129.5	101.6	600.5	84.8	2.4	361.47	2163.5	64.2	157.1	110.5	321.43	169.33	146.2	3362.64	2646.81	13764.7	6847.63	3113	673.5	3279.17	18190.6	8897.36	1494.4	9119.77	2987.58	12828.1	29829.8	9292.85	19644.6
K01968	7069.95	8541.61	20403.1	4990.53	71708.8	89796.1	92183.7	106391	57156.1	60241	90706.2	87627.8	50247.3	54214.1	61314.4	866.83	7775.67	5534.67	85494.4	8656.88	43002.4	6332.91	26671.7	3652.83	20044.7	1280.33	66689.9	11982.7	5015.82	2922.5	4172.38	4242.64	2610.29	22138.4	10361.7	59884.7	166298	49972.8	3836.28	20266.6	45829.8	19264	26766.2	37931.9	23842.7	86168.6	81058.4	72474	45737.6
K01969	7890.45	10108.6	22178.9	6939.7	74656.1	90438	93664.3	107935	58671.9	60951.7	91176.4	88264.3	50677	55324.7	62474.9	878.66	11845.3	6468.84	88394.4	9182.88	43232.5	13330.6	26987.4	21399.7	31467.3	4741.66	67021.8	14376.5	8836.64	5104.5	7575.88	11585.2	4267.96	23280.9	11835.2	60575.7	167052	53036.1	5952.94	23574.6	66882.1	21166.5	31160.2	39397.5	27425	87848.7	83225.4	73702.8	48359.2
[truncated: 6,508 more rows]
[truncated: 2 more columns]

## Sheet: Table 4
Supplementary Table 4 KEGG Orthologs (KOs) tables associated with each function used in differential abundance analysis.
Function	Description	KO
Adhesion	Cadherins	K04600
Adhesion	Cadherins	K04601
Adhesion	Cadherins	K04602
Adhesion	Cadherins	K05689
Adhesion	Cadherins	K06533
[truncated: 1,586 more rows]

## Sheet: Table 5
Spplementary Table 5. Results of differential abundance (DA) analysis using ALDEx2 for the predicted functions and the microbial taxa at the Class and Genus levels of the three different mucosal surfaces of R8 olive flounder. The table includes only taxa with a relative abundance of at least 0.5% in at least one sample from the R8 group. For predicted functions, only features that showed statisti…
[truncated: 681 more rows]

[truncated: 1 more sheets: Table 6]
